# Supplementary material for: Primate retroelement exonization and sexually dimorphic IL13RA1 transcription tune type 2 immune responses
Source: Sci Immunol. Author manuscript; Available in PMC 2025 Aug 7. (PMC7617988; doi:10.1126/sciimmunol.adr1105)
Supplement: data file S1 [file EMS207658-supplement-data_file_S1.xlsx]

## Sheet: Data file S1
Data file S1. List of transcripts differentially expressed between LCLs with high and low IL13RA1 expression.
A fold-change of at least 2 and a q value of less than 0.05 were used as cut-offs.
transcriptID	nearest_ref_gene	nearest_ref_ensembl_transcriptID	Difference	Fold change	p-value	q-value
trans1d130c669e17ccf7	IL13RA1	ENST00000371666	4.33208	20.1412	6.81389e-91	6.82705e-85
transd12a02cb77c76462	TCOF1	ENST00000377797	4.08098	16.9238	1.03159e-09	8.30853e-07
transbe1be0ac6a774b79	P3H2	ENST00000319332	3.14707	8.85854	5.0308e-26	5.60057e-21
transede53194877eef92	IL13RA1	ENST00000371666	3.13924	8.81059	1.75605e-50	8.79719e-45
transf3d6916eea33cce7	HMX3	ENST00000357878	3.01366	8.07612	3.00387e-25	2.73606e-20
trans5931ab38d09d4aae	P3H2-AS1	ENST00000412203	2.98569	7.92103	2.4208e-24	1.27657e-19
transabda99aca6a2e5e6	P3H2	ENST00000319332	2.95685	7.76428	9.18017e-24	3.99909e-19
trans0407ceb2bb70889d	N/A	N/A	2.85481	7.23406	4.70432e-22	1.14728e-17
transec9d199ad49d032a	HCK	ENST00000538448	2.84351	7.17764	3.1887e-21	6.94535e-17
trans320425a6b16ccbcd	HCK	ENST00000375862	2.72882	6.62914	1.57408e-22	4.63859e-18
trans9d1bdbba01d4cd94	CLIC6	ENST00000360731	2.58926	6.01791	5.6506e-10	4.98811e-07
trans21954bddddb09cbc	IL13RA1	ENST00000371666	2.55456	5.87488	2.02331e-34	6.75739e-29
trans0a5e0034de0fa14b	HMX2	ENST00000339992	2.54788	5.84774	1.17291e-16	8.90284e-13
trans580ee7cae6d5bd78	CREB5	ENST00000357727	2.51721	5.72474	1.08348e-29	2.17114e-24
transbbdf10103e2917c1	ADAM23	ENST00000264377	2.48145	5.58459	1.1318e-16	8.71036e-13
trans786a48116f24693a	ACTG1	ENST00000615544	2.43989	5.42602	0.000665861	0.0391679
trans8366493e64172241	RABEP1	ENST00000537505	2.30275	4.93399	2.35187e-13	6.33445e-10
transfcaafd470957c205	AC105009.1	ENST00000626806	2.26554	4.80834	1.33371e-22	4.04935e-18
trans3b73bc6a759bcdc3	HMX3	ENST00000357878	2.25666	4.77885	1.16832e-20	2.31887e-16
trans3af5812275577fc9	HCK	ENST00000538448	2.23657	4.71275	8.56474e-13	1.89432e-09
trans2239e5a3dcc674fd	HLA-DRB1	ENST00000360004	2.22218	4.66599	7.23722e-05	0.00790924
trans9c746f5ed0982a2d	CCL22	ENST00000219235	2.21276	4.6356	3.08332e-06	0.000673692
transf0e6cf11793b1272	ACTA2-AS1	ENST00000437930	2.17265	4.50849	6.49003e-09	3.9674e-06
transde59fcd6ba1a1e2f	APBB1	ENST00000299402	2.16927	4.49795	6.68458e-15	2.91195e-11
trans640f32fcb63ff8a1	HCK	ENST00000538448	2.15	4.43826	2.94159e-19	4.2714e-15
trans9a63541eeda4be0c	N/A	N/A	2.14508	4.42317	7.53675e-24	3.43241e-19
trans8556ba952cdfbab9	HMX2	ENST00000339992	2.14065	4.40959	1.23214e-23	5.05135e-19
transee5ebc49c2ded6ed	SNN	ENST00000329565	2.12521	4.36266	1.64043e-11	2.52862e-08
transbd2c2828854e1fa5	ITGAX	ENST00000268296	2.11307	4.32611	3.03076e-17	2.68727e-13
trans01f11a540ea50ceb	EEF2	ENST00000309311	2.09404	4.26943	0.000596006	0.0362837
trans4814939560e03f0d	MALSU1	ENST00000466681	2.06803	4.19315	1.46272e-07	5.44002e-05
transfd8cfebdf7527e30	GCHFR	ENST00000260447	2.05983	4.16937	3.77961e-09	2.48975e-06
trans58e408239affb333	UST	ENST00000367463	2.04973	4.14029	1.50948e-15	8.08766e-12
trans3ca09ed94d4fb531	MICAL3	ENST00000441493	2.02225	4.06218	2.07305e-25	2.07706e-20
trans794265ea1c0722f6	EHD3	ENST00000322054	2.02127	4.05942	2.42197e-21	5.39255e-17
transf0ea9f029fdc63fb	RP11-142M10.2	ENST00000446193	2.01673	4.04666	6.95591e-18	7.41419e-14
trans08a797421bd94d92	HMX3	ENST00000357878	2.00416	4.01156	9.37622e-19	1.22004e-14
transee09c8594b228e06	P3H2-AS1	ENST00000412203	2.00262	4.00726	1.02992e-17	1.03191e-13
trans1fc1071270e6d49c	AC007567.1	ENST00000582403	1.99693	3.99151	1.48551e-17	1.39101e-13
trans8bc854fc4c0b4aa5	ADARB1	ENST00000348831	1.99354	3.98212	4.45941e-21	9.50643e-17
transb6b3d144c7e43390	TNFRSF19	ENST00000382263	1.97296	3.92572	3.67784e-14	1.29296e-10
trans71ad69ef569c9195	XRCC5	ENST00000392133	1.94209	3.84261	1.62512e-06	0.000398496
transa40f638dfac3e79b	KIAA1549L	ENST00000321505	1.9313	3.814	2.24971e-21	5.12285e-17
trans1ccd8efe53ce13d5	GRAMD1B	ENST00000456860	1.9294	3.80896	2.17963e-15	1.09741e-11
trans5d472f0b6e0971be	ITGAX	ENST00000562522	1.92745	3.80383	2.46116e-20	4.32616e-16
transc4e04b2714618bb5	TNFRSF19	ENST00000248484	1.92611	3.80029	1.86351e-10	1.94288e-07
trans2b5a7c3466f84de2	CTSZ	ENST00000217131	1.92597	3.79992	7.28168e-10	6.18808e-07
trans0e9c48b9011054e6	SERPINB2	ENST00000299502	1.90833	3.75376	6.83687e-17	5.62727e-13
trans1bdae5e5cd40c6ca	AC020571.3	ENST00000430904	1.90468	3.74426	4.02057e-16	2.72661e-12
trans605c398c46d4aa40	HCK	ENST00000538448	1.90424	3.74312	4.15787e-23	1.43652e-18
trans3c57ba5fe96a65de	HCK	ENST00000538448	1.89563	3.72084	7.27484e-25	5.20635e-20
trans449e625d6bd77679	HHEX	ENST00000282728	1.88866	3.7029	1.20349e-20	2.31887e-16
transa82b425fd3046ab3	NRCAM	ENST00000379028	1.88756	3.70008	5.04801e-13	1.21581e-09
transf3611d53ff4972d7	RP1-148H17.1	ENST00000437920	1.87498	3.66797	2.17205e-07	7.51208e-05
transce9f80faef1dd6c5	GLTSCR2	ENST00000246802	1.85139	3.60847	1.33846e-05	0.00216682
trans85bbf479d91e2881	N/A	N/A	1.84949	3.60374	2.0326e-09	1.47254e-06
transed8bc31a995625dc	CTD-2232E5.2	ENST00000514662	1.84677	3.59693	5.50059e-19	7.2516e-15
trans3b216623945a6f24	MSMO1	ENST00000261507	1.83778	3.57459	1.54688e-06	0.000382382
transfa993088421fd6f3	CCDC74A	ENST00000295171	1.83136	3.55872	3.19106e-07	0.00010344
trans43098429e55b3d05	MEF2C-AS1	ENST00000514092	1.82964	3.55449	2.68058e-10	2.65917e-07
trans75a3cbcbe95f4aed	IVL	ENST00000368764	1.82859	3.55191	4.19992e-11	5.55882e-08
transf08a92604ea03da8	HLA-DPB2	ENST00000435074	1.82644	3.54662	1.68231e-15	8.73346e-12
trans4ccfafdb69fbfb8a	MRC2	ENST00000303375	1.82269	3.5374	8.81246e-18	9.19737e-14
transe253b8214681da9c	PRKCH	ENST00000332981	1.81587	3.52071	1.08099e-15	6.08472e-12
transa189ba90ed4ab201	RP11-111E14.1	ENST00000558050	1.81128	3.50954	1.33195e-13	3.83483e-10
transdbdd28ba0a3b4a8b	INPP5F	ENST00000361976	1.80833	3.50236	1.38815e-23	5.34933e-19
trans3b19be556aa6f4dc	NANS	ENST00000210444	1.80504	3.4944	3.68948e-08	1.71297e-05
transb7f742a3128a61f8	EHD3	ENST00000322054	1.79704	3.47505	1.08622e-20	2.22106e-16
trans4ba2f42ce73d8532	UBASH3B	ENST00000284273	1.79349	3.46653	1.43973e-24	8.48536e-20
trans792fb1417930c4d8	TTC39C-AS1	ENST00000579713	1.78739	3.4519	8.24243e-11	9.85483e-08
trans3ba40de6621176f5	CMKLR1	ENST00000550402	1.78557	3.44754	3.04917e-24	1.52753e-19
trans274cc4581d35e736	UST	ENST00000367463	1.77544	3.42342	4.39177e-13	1.07323e-09
trans63f4b6c0cbe93d5c	ITGAX	ENST00000562522	1.77342	3.41864	6.69401e-14	2.14279e-10
transb743d1dd3ef6f283	RPL6	ENST00000424576	1.77122	3.41342	0.000104412	0.0104259
trans22aa8f9c20109902	AC105009.1	ENST00000626806	1.76814	3.40615	1.58738e-14	6.21268e-11
transf172c56023814c81	GIMAP4	ENST00000255945	1.75741	3.38091	5.03566e-09	3.16127e-06
trans5de83d77fe15c631	HCK	ENST00000538448	1.75261	3.36968	3.82944e-19	5.18491e-15
trans012e08dcb69e8bed	IVL	ENST00000368764	1.74977	3.36304	1.66932e-11	2.5692e-08
trans06c436a8415e801a	NR2F2	ENST00000394166	1.7494	3.36218	1.33808e-09	1.03049e-06
trans428e70eb62078626	TTC39C	ENST00000304621	1.74909	3.36146	4.38483e-12	8.14096e-09
transc2101c5a9184041a	CTD-2576D5.4	ENST00000567344	1.74011	3.34061	1.24816e-13	3.63538e-10
trans0be0511785debbd6	NPNT	ENST00000379987	1.73182	3.32147	7.55895e-11	9.1912e-08
trans1b2c8c1098cd75ff	SLC12A8	ENST00000469902	1.72906	3.31513	6.59022e-14	2.1212e-10
trans75baeca6e3a5f9a0	RP11-384F7.1	ENST00000482142	1.72777	3.31215	2.03383e-07	7.11254e-05
transf2d8b7efd540250b	ADAMTS12	ENST00000504830	1.72675	3.30981	1.40776e-15	7.74991e-12
trans10165f47f423aa13	CREB5	ENST00000357727	1.72524	3.30634	6.13784e-18	6.61257e-14
transc0eadcfab03a9454	SNORA31	ENST00000516287	1.72136	3.29747	1.75909e-28	2.93748e-23
transdbecd346b7df3273	RN7SL815P	ENST00000470970	1.71648	3.28635	9.03519e-20	1.4601e-15
transb81f52a4a7507f49	SLC23A2	ENST00000379333	1.71548	3.28406	4.17598e-22	1.04601e-17
transb5d6ec4684cd19a0	IGHG1	ENST00000390548	1.70964	3.27079	9.96762e-07	0.000267601
trans53fa3f34c6e753b7	GLT1D1	ENST00000442111	1.68976	3.22603	1.57341e-12	3.25712e-09
trans890c48f1a1bd6d4c	CTNNA2	ENST00000466387	1.68906	3.22447	1.19857e-09	9.38194e-07
transe332ca74c80579ef	JDP2	ENST00000435893	1.68746	3.22088	7.71008e-08	3.1895e-05
trans619f5c6a089604ae	MEF2C-AS1	ENST00000514092	1.68333	3.21169	1.30362e-07	4.94002e-05
transeb9e67f791dac23e	HLA-DRB1	ENST00000360004	1.67875	3.2015	2.22853e-08	1.12203e-05
transf39406a82c5d5982	N/A	N/A	1.67848	3.20092	1.16751e-08	6.53863e-06
trans91436700d469cfcc	AC007567.1	ENST00000582403	1.67316	3.18913	8.67216e-16	5.11112e-12
trans4b21333b185b9f6c	NEK6	ENST00000373600	1.67064	3.18356	1.12774e-07	4.39145e-05
transc77b2fee153d8476	GPM6A	ENST00000280187	1.66946	3.18096	7.20895e-08	3.01204e-05
trans50416f7ef6c2fb10	UST	ENST00000367463	1.66825	3.17828	3.83329e-11	5.17613e-08
trans8caa878462134de4	HMX3	ENST00000357878	1.66707	3.17568	2.62637e-09	1.82359e-06
trans9cb61cf20bec2f25	HCK	ENST00000538448	1.66685	3.1752	1.98133e-18	2.25391e-14
trans5ffd69d628239229	IL9R	ENST00000369423	1.65389	3.14681	1.60529e-11	2.48961e-08
trans688aad40dd11a483	N/A	N/A	1.65252	3.14382	2.59532e-15	1.2623e-11
trans099fbd789464018a	ADAM23	ENST00000264377	1.64783	3.13362	3.48335e-11	4.73552e-08
trans7626042283f7e789	AC020571.3	ENST00000430904	1.64765	3.13323	3.59802e-13	9.13569e-10
transf57cefd05777e059	N/A	N/A	1.64513	3.12776	1.82355e-08	9.52096e-06
trans070acf0a6697bba3	RP11-333E1.1	ENST00000571689	1.64511	3.12771	4.5115e-09	2.88095e-06
trans397dbc95fc63a4f7	TMC6	ENST00000590602	1.64366	3.12458	3.42428e-09	2.28574e-06
transd8eabe782567d82c	PTK2	ENST00000340930	1.64181	3.12058	2.64808e-10	2.6367e-07
trans17d7515cdc3076bb	KLHL13	ENST00000371876	1.63727	3.11076	9.47477e-15	3.92276e-11
transe19aee1b6f686d45	SLC12A8	ENST00000469902	1.63713	3.11047	1.72594e-17	1.57206e-13
trans0ff513d58a2567d1	ZMAT3	ENST00000432729	1.63699	3.11016	3.30237e-09	2.21915e-06
trans661121aa4d0b065e	N/A	N/A	1.63513	3.10616	9.78819e-09	5.62333e-06
trans052d90648e7f6c78	RP11-856M7.2	ENST00000584167	1.63256	3.10062	2.80376e-11	3.93994e-08
transd72a6b6c007c262d	PTK2	ENST00000340930	1.62598	3.08652	1.17715e-09	9.2287e-07
trans0506b17fbc6bbdfb	SLC12A8	ENST00000469902	1.62587	3.08629	3.7354e-12	7.08829e-09
transcc98e10c3b5b08f3	RP11-630D6.5	ENST00000501239	1.62442	3.08317	1.70171e-12	3.47957e-09
trans336186e20c52f42b	ADARB1	ENST00000437626	1.61806	3.06961	1.37259e-17	1.2974e-13
trans36d1c5703f6c2017	HECW2	ENST00000260983	1.61701	3.06739	1.50238e-16	1.10683e-12
trans2f6b3bfe4329fa7e	RP5-1068H6.6	ENST00000617466	1.61675	3.06683	3.18915e-22	8.63596e-18
transc2f767f1621423a6	NUP188	ENST00000372577	1.61622	3.06571	2.83454e-06	0.000629853
trans71cf91e6b017e9d1	LHX2	ENST00000373615	1.6141	3.06121	2.87449e-10	2.8319e-07
transe69c2069b1a6fa07	SLC12A8	ENST00000469902	1.61377	3.06051	7.84568e-13	1.76676e-09
trans53e465460343643c	IL9R	ENST00000369423	1.61139	3.05545	2.44831e-10	2.45795e-07
trans0802c89d973a8dd0	TTC39C	ENST00000304621	1.60896	3.05032	5.27303e-13	1.26393e-09
trans1b04df2f9131cf92	SLC23A2	ENST00000379333	1.60887	3.05014	4.11234e-16	2.76529e-12
trans1a7812cced4ae0fb	FAM129C	ENST00000599164	1.60855	3.04944	1.04299e-09	8.37339e-07
transf642b0b6b6b6a6cf	N/A	N/A	1.60564	3.04331	3.52168e-12	6.70814e-09
trans4a759f9b89e4afce	SLC23A2	ENST00000379333	1.60449	3.04088	2.69231e-22	7.49307e-18
trans3ca037cbdfb32db5	CCDC74A	ENST00000295171	1.60443	3.04076	6.8686e-10	5.88696e-07
trans477bdf357f54e195	TPT1-AS1	ENST00000517509	1.60287	3.03747	1.3251e-05	0.00215033
trans772ee1218cb10f9a	MVP	ENST00000357402	1.59524	3.02144	2.51308e-06	0.000568254
trans639ae822182b033a	N/A	N/A	1.59495	3.02084	3.35489e-19	4.66856e-15
transe7b543b8125eff1b	JDP2	ENST00000435893	1.59225	3.0152	6.1055e-10	5.33795e-07
trans5bafe71fe5474587	ITGAX	ENST00000562522	1.59187	3.01439	1.7683e-13	4.93513e-10
trans68ed2f8bfecfb685	RCN1	ENST00000054950	1.59151	3.01365	3.14835e-12	6.06621e-09
trans5eb8b72bc0d934dd	N/A	N/A	1.59018	3.01087	2.1381e-16	1.53017e-12
trans070971af6a0a4ebd	CREB5	ENST00000357727	1.58629	3.00276	9.01503e-16	5.26888e-12
trans3af448763b210fe2	HCK	ENST00000538448	1.58438	2.99878	6.70405e-13	1.55365e-09
trans756179df2ff0f4b2	IFNGR1	ENST00000367739	1.57788	2.98531	8.68957e-09	5.09441e-06
transd0783593a41f4294	HECW2	ENST00000260983	1.57399	2.97727	1.03152e-15	5.874e-12
trans7e3eed153456af72	UST	ENST00000367463	1.57196	2.97308	7.88902e-13	1.76829e-09
trans01ef8a922b5c175a	N/A	N/A	1.56917	2.96735	9.48308e-09	5.46685e-06
trans4569d8bc812d5598	CCL20	ENST00000409189	1.56764	2.96419	2.804e-09	1.93752e-06
trans2ed5fef3e1658927	IVL	ENST00000368764	1.56501	2.95881	2.40313e-11	3.4694e-08
trans52b79c4496eaaa24	MEF2C-AS1	ENST00000514092	1.56234	2.95333	7.57683e-14	2.37233e-10
transc626da2059e2752f	RP4-555D20.2	ENST00000568686	1.55749	2.94342	8.97746e-17	7.13873e-13
trans2da8a6fa211ad1fd	HCK	ENST00000538448	1.55421	2.93673	3.60928e-15	1.68198e-11
transad0ab47548cf0675	RP11-713H12.2	ENST00000605229	1.55086	2.92992	2.92163e-08	1.41346e-05
trans51fd054a4853be8a	BCAS3	ENST00000589222	1.54919	2.92652	3.31683e-10	3.20466e-07
transccf7dc251c319327	N/A	N/A	1.54625	2.92056	3.03232e-09	2.0696e-06
transaaf58372fbcabb62	IRF4	ENST00000380956	1.54585	2.91976	0.000156753	0.0140744
transac2731c70b8e052a	IVL	ENST00000368764	1.53688	2.90166	2.63509e-08	1.29548e-05
trans18290cd0f2400ff1	NBPF14	ENST00000614999	1.53634	2.90058	8.64631e-05	0.009018
trans936ad945a7871299	RP11-4M23.3	ENST00000411815	1.53389	2.89565	2.60854e-11	3.71774e-08
transbfd95131e89a4039	HCK	ENST00000538448	1.53334	2.89456	6.60168e-13	1.53467e-09
trans45b3e6f9bb91384d	CD93	ENST00000246006	1.5325	2.89288	1.80994e-13	5.02338e-10
trans94852b1b1392d073	BRI3	ENST00000297290	1.53099	2.88984	5.22575e-11	6.70402e-08
transeb0e74c8673df5b9	SAFB	ENST00000592224	1.53076	2.88937	0.000254399	0.0198667
trans590320e14da8ffd9	SIGLEC5	ENST00000534261	1.52857	2.88501	3.32525e-16	2.28197e-12
trans5f4e1a34feeb2fcc	CLIC6	ENST00000360731	1.52681	2.88148	1.99708e-08	1.0235e-05
transa0e96c49e70fcd3d	RP11-431D12.1	ENST00000523232	1.52393	2.87573	6.22643e-10	5.42474e-07
trans73b9c67a570b3394	RP5-1033H22.2	ENST00000446684	1.52177	2.87144	9.38222e-18	9.59218e-14
trans942eda6a750201c5	HLA-DRB1	ENST00000360004	1.52069	2.86928	0.000242222	0.0192047
trans1682412322891144	CAPN8	ENST00000366872	1.51986	2.86763	6.6988e-12	1.17191e-08
trans6476d37bf94ea556	IL6R	ENST00000368485	1.51605	2.86008	6.83459e-05	0.0075541
trans116df4f9c822d66e	NELFCD	ENST00000344018	1.51227	2.85259	1.78159e-07	6.38194e-05
transe6923a30daad277d	RP11-443B7.2	ENST00000423963	1.51112	2.85031	2.74344e-13	7.21454e-10
transd58bc152f7440446	PABPC1	ENST00000318607	1.51066	2.84941	0.00047363	0.0308948
trans46164db6329461a4	MAPK13	ENST00000211287	1.50714	2.84247	1.0782e-12	2.33322e-09
trans7093206b9174f44f	N/A	N/A	1.50619	2.84059	7.49856e-08	3.11744e-05
trans446c28a6b4c802d5	N/A	N/A	1.50473	2.83773	1.65341e-07	5.99133e-05
trans8112d3034c5be7dd	MEF2C-AS1	ENST00000514092	1.50402	2.83633	8.90128e-09	5.19724e-06
trans34649e60bee27433	SLC23A2	ENST00000379333	1.50061	2.82963	1.98798e-07	6.97903e-05
trans759dc1645e57e18f	CCL22	ENST00000219235	1.50033	2.82907	2.22594e-08	1.12129e-05
transe54c00e6ce803df6	NDUFA5P2	ENST00000519723	1.49902	2.8265	3.62642e-13	9.15219e-10
trans7e669df8079d7566	N/A	N/A	1.49623	2.82105	5.31433e-08	2.31705e-05
trans35570bab2a64a373	N/A	N/A	1.49547	2.81956	1.41813e-07	5.29189e-05
trans314013e3071aeb5c	RP11-333E1.1	ENST00000571689	1.49397	2.81663	1.56865e-07	5.74236e-05
transa963ae18876f2cae	ARL10	ENST00000310389	1.48726	2.80357	3.99669e-07	0.000125661
trans8c31806d595432ab	OCLN	ENST00000396442	1.48724	2.80352	4.63514e-10	4.22959e-07
transb2c1e21431410ee4	KIAA0226L	ENST00000429979	1.48253	2.79439	1.62347e-18	1.91365e-14
trans465ad7a4ee8a2d2c	N/A	N/A	1.48198	2.79333	9.1579e-33	2.29389e-27
trans9ea191c23ca51825	N/A	N/A	1.4819	2.79317	1.75097e-05	0.00265585
transe88c057ce93a8205	KIAA0226L	ENST00000389908	1.48018	2.78984	1.81542e-18	2.11503e-14
trans3376fa186e3c6beb	HCK	ENST00000538448	1.47842	2.78644	1.03988e-11	1.71081e-08
transdf7afbf694c84627	DNMBP	ENST00000324109	1.47771	2.78507	6.62643e-08	2.80373e-05
transea20a3c48483fd48	CDV3	ENST00000420115	1.4759	2.78158	0.000258526	0.0201029
trans611a40a7f5ee4abf	HLA-DRB5	ENST00000374975	1.47551	2.78083	0.000232244	0.0186348
transdf91667fd5773a01	PLCL2	ENST00000615277	1.47526	2.78034	1.89889e-07	6.72757e-05
transb7cee28cf195120e	ITGAX	ENST00000562522	1.47352	2.77699	1.21054e-11	1.95941e-08
transca402741fbc591b3	N/A	N/A	1.47329	2.77654	2.95903e-08	1.42536e-05
trans4a35b8b57cb3f2a0	CREB5	ENST00000357727	1.47301	2.77601	1.18759e-18	1.45108e-14
transd1baa20c9f724d31	SHISA3	ENST00000319234	1.46935	2.76897	2.80259e-14	1.04387e-10
trans5100653bf7061056	IL12RB2	ENST00000262345	1.46796	2.76631	3.74161e-10	3.54667e-07
trans8c82d99431ccb961	HLA-DQB2	ENST00000437316	1.46616	2.76286	2.58155e-06	0.000581506
trans49ffbcf7b1a4ecde	N/A	N/A	1.46549	2.76158	2.36049e-07	8.0362e-05
trans0edf598683f616ee	UST	ENST00000367463	1.46504	2.76072	3.69751e-17	3.19367e-13
trans34ad9eab08b1ba3c	HCK	ENST00000538448	1.46413	2.75898	1.17344e-09	9.21275e-07
trans5eee1e25d73a9b52	RP11-353M9.1	ENST00000449462	1.4602	2.75147	6.35293e-10	5.52056e-07
trans289b95c771a241fc	PIEZO2	ENST00000580640	1.45975	2.7506	1.82128e-07	6.49395e-05
trans105b43826f4a4f7f	MAPK13	ENST00000211287	1.45933	2.74981	1.03792e-09	8.34726e-07
trans9570366e725aa01e	HLA-DQA1	ENST00000343139	1.45852	2.74827	1.15454e-08	6.47326e-06
transa71d9c39be6046db	N/A	N/A	1.45749	2.74629	4.25764e-11	5.62036e-08
trans3296c3bd094f60d2	KRBOX1	ENST00000426937	1.45722	2.74579	2.22178e-06	0.00051601
trans178a05e4bb5e45c0	IGHG1	ENST00000390548	1.45607	2.7436	4.45129e-06	0.000908327
transdad3e26927d1ee00	CD226	ENST00000280200	1.45284	2.73747	7.94698e-06	0.00143545
transdca11a382107e6b8	CREB5	ENST00000357727	1.45073	2.73346	1.18576e-20	2.31887e-16
trans6d98f3a9d25dffd3	LINC01033	ENST00000504609	1.44757	2.72748	6.74858e-16	4.14823e-12
transb110c6d14557a2ad	TGFBR3	ENST00000465892	1.44581	2.72416	2.44234e-13	6.52547e-10
trans96c080d8d6c85578	CREB5	ENST00000396299	1.44545	2.72347	3.93798e-17	3.34372e-13
trans7ac1bc250fb2c367	IVL	ENST00000368764	1.44484	2.72233	1.26489e-13	3.66281e-10
trans8dcb4805e3dc625b	P3H2	ENST00000319332	1.44198	2.71694	1.13886e-16	8.71036e-13
transc97d0e14638ada07	DPP9-AS1	ENST00000381796	1.44028	2.71374	1.58092e-05	0.00245653
trans6bb60e49ae0e10e6	RP11-30J20.1	ENST00000524346	1.4395	2.71227	3.29869e-09	2.21816e-06
trans5e2cc92d77ecdadf	IVL	ENST00000368764	1.43913	2.71157	6.70211e-12	1.17191e-08
trans8085e698ffa900c0	GLT1D1	ENST00000537468	1.43885	2.71106	5.01604e-11	6.48481e-08
transbc34aa66e85ebab6	NBPF19	ENST00000621744	1.43744	2.7084	6.39903e-05	0.00717159
transd2781adfa616aa25	RP11-353M9.1	ENST00000449462	1.4361	2.70589	6.8116e-08	2.86754e-05
trans5f248eebc5f42b27	HECW2	ENST00000260983	1.43574	2.7052	1.56008e-05	0.0024317
trans39757c91104f0ecc	SLC12A8	ENST00000469902	1.43483	2.7035	1.36059e-05	0.00219414
transc7f62db9886777ff	RP1-148H17.1	ENST00000437920	1.43324	2.70052	3.57816e-06	0.000758264
trans8912410290490ec5	IL16	ENST00000394660	1.43216	2.6985	1.43108e-05	0.002281
trans9e20667453a9f5de	N/A	N/A	1.43174	2.69772	1.3846e-11	2.18812e-08
transb82a4ce41fea4a8f	ADAM23	ENST00000264377	1.43114	2.69661	4.63934e-11	6.0558e-08
transaef0dd839ca01666	N/A	N/A	1.43075	2.69586	1.69952e-12	3.47957e-09
trans6874949ecafc207a	DCAF6	ENST00000367840	1.43024	2.69492	1.84788e-07	6.57707e-05
transaf84b354cc3bb870	BMP4	ENST00000559087	1.42873	2.6921	4.37019e-07	0.000135268
transf0bca8da6e32e11c	CMKLR1	ENST00000550402	1.42833	2.69134	1.80103e-16	1.2982e-12
transeb8aa4cb4bd6e735	GRAMD1B	ENST00000456860	1.42686	2.68862	2.30471e-11	3.35146e-08
trans73ca09bc3aa2c581	IVL	ENST00000368764	1.42624	2.68745	1.29754e-11	2.08008e-08
transd36787dcda604c1f	SLC25A23	ENST00000301454	1.42537	2.68584	0.000235982	0.0188442
trans9f1be4a5047c6f33	SNORA25	ENST00000363782	1.42403	2.68333	1.05021e-05	0.001788
trans3d89ead134b6f156	KCNMA1-AS1	ENST00000600782	1.42381	2.68293	1.33928e-11	2.12995e-08
transecf0a99f4abc333c	SLC12A8	ENST00000469902	1.42177	2.67913	6.51894e-16	4.03181e-12
trans0fc32b5b8eac9e38	KLHL6	ENST00000341319	1.41985	2.67558	1.52606e-12	3.17221e-09
transbb524323deef3e84	ARHGEF11	ENST00000368194	1.41985	2.67558	1.31402e-10	1.45637e-07
trans084a6802e981bfc6	N/A	N/A	1.4151	2.66678	1.82147e-10	1.90499e-07
trans826a184f71787ee5	INPP5F	ENST00000361976	1.4149	2.66641	2.00064e-18	2.25391e-14
transe1b2690c6ffa5f2b	N/A	N/A	1.41422	2.66515	6.15411e-05	0.00695936
trans2050f2853db5da8b	MICAL3	ENST00000441493	1.41331	2.66348	4.74055e-20	7.91618e-16
transf1cdaa26f8add601	AC020571.3	ENST00000430904	1.4133	2.66345	1.09528e-09	8.69566e-07
transd815004b58f36457	LLNLR-304G9.1	ENST00000619774	1.41324	2.66335	2.00201e-11	2.96289e-08
transa5581b2bb8586962	SETBP1	ENST00000282030	1.41311	2.66311	4.49295e-16	2.9616e-12
trans35ceb954604266a3	N/A	N/A	1.4096	2.65663	9.09717e-06	0.00159432
transbb9ea3a7f0cd9a1a	GRAPL	ENST00000344415	1.40847	2.65455	1.46372e-05	0.00232473
trans4b0c3acdbc33f144	HCK	ENST00000538448	1.40837	2.65436	3.23061e-08	1.53187e-05
transd008ef926334291a	LRRFIP1	ENST00000308482	1.40533	2.64878	0.000193153	0.0163396
transb049112f49bf781b	CD83	ENST00000379153	1.40462	2.64749	7.67511e-09	4.60751e-06
trans3b6950e5387f3894	RAB31	ENST00000578921	1.40375	2.64588	6.95822e-09	4.21758e-06
trans8d6d58ec3de07132	RP11-537E18.1	ENST00000417974	1.40335	2.64515	7.94081e-09	4.73464e-06
trans8d4ea90725737735	CTB-35F21.4	ENST00000504413	1.40308	2.64466	1.90478e-11	2.84845e-08
transf3e7a3825bbaa372	N/A	N/A	1.40239	2.6434	1.43722e-09	1.09483e-06
trans66271d40781d8de3	KCNMB2	ENST00000358316	1.40135	2.64149	9.67217e-08	3.86397e-05
transf97afbf9401537fa	NRXN3	ENST00000557594	1.40104	2.64092	2.10846e-13	5.72502e-10
trans9dc840647c93a89a	SRSF5	ENST00000553521	1.39891	2.63703	0.000462743	0.030387
trans9b013335f395a81f	GRAMD1B	ENST00000529750	1.39859	2.63643	3.8251e-20	6.49574e-16
transc8e6744f29b44386	SMG9	ENST00000270066	1.3977	2.63481	1.35476e-06	0.000343119
transb29dc988ab992494	SLC12A8	ENST00000393469	1.39713	2.63377	1.80955e-13	5.02338e-10
trans93bc8f0494a51423	ZADH2	ENST00000537114	1.39695	2.63345	1.29879e-06	0.000331456
trans1a8e5a801c1c6215	CLIC6	ENST00000360731	1.39686	2.63329	3.28033e-14	1.19951e-10
trans2bcf1226fb05c400	N/A	N/A	1.39561	2.631	4.58658e-09	2.92331e-06
transbcc10d2b3a277cfa	MAPK13	ENST00000211287	1.39498	2.62984	4.64189e-11	6.0558e-08
trans79fceb48db5111fb	HECW2	ENST00000260983	1.3949	2.6297	4.73131e-13	1.15339e-09
trans7c2b6042a6c62077	HECW2	ENST00000260983	1.39456	2.62909	5.72476e-06	0.00110517
trans4d8e0a12da7c8972	ADCY1	ENST00000297323	1.39371	2.62754	1.35567e-10	1.49756e-07
trans9c8be8c1853f1138	BAG3	ENST00000369085	1.38849	2.61805	3.03623e-15	1.42821e-11
transea20870d47d1bd83	PTAFR	ENST00000373857	1.38847	2.61801	7.55264e-05	0.00817518
transf686222eee3fe3dd	PDCD4	ENST00000393104	1.38599	2.61351	4.44148e-05	0.00543154
trans9f3256b88e947011	MIR3681HG	ENST00000412294	1.38503	2.61177	4.87485e-08	2.16022e-05
trans04a5fd7a85a9af61	HLA-DRB6	ENST00000411500	1.3849	2.61155	8.31776e-05	0.00876321
trans861987aafaad1a2e	IL9R	ENST00000244174	1.37758	2.59832	3.82955e-13	9.49739e-10
transb8584d99a5df9f15	KB-1107E3.1	ENST00000518749	1.37423	2.59229	3.34674e-13	8.59796e-10
trans3b2023c465b920c7	CREB5	ENST00000396298	1.37423	2.59229	1.30422e-12	2.74525e-09
transae5ffa0a6e7d8dda	P3H2-AS1	ENST00000412203	1.37291	2.58993	3.11969e-08	1.48926e-05
trans40229946e3ca34f2	RP11-349I1.2	ENST00000536735	1.3727	2.58955	2.9852e-10	2.92372e-07
trans13f5b60fc88295f5	HECW2	ENST00000260983	1.37256	2.58929	3.50822e-15	1.64252e-11
transec8ef8d0c423871a	N/A	N/A	1.37192	2.58815	8.97301e-09	5.23303e-06
transa779ec7965fefb0b	CREB5	ENST00000409603	1.37088	2.58627	7.10306e-12	1.22915e-08
trans7c5d28e010bd369e	LRRC49	ENST00000544974	1.36887	2.58268	6.88794e-09	4.18257e-06
trans6798f5175584f827	RP11-333E1.1	ENST00000571689	1.36805	2.58121	4.78737e-10	4.34083e-07
trans2b024e2d81dfb908	CXCL12	ENST00000343575	1.36745	2.58014	1.09514e-13	3.26565e-10
transdc62f79cbbd5cc21	FAM129C	ENST00000335393	1.36629	2.57807	1.75795e-08	9.22167e-06
trans0a26cd89687cb0db	PRICKLE2-AS2	ENST00000484703	1.36323	2.57261	2.76079e-15	1.32277e-11
trans04b0a98a8f0d2571	HECW2	ENST00000260983	1.35294	2.55432	1.05486e-12	2.28765e-09
trans8a922897929aafe1	TPR	ENST00000367478	1.35183	2.55235	0.000168278	0.0148183
trans39e6c7badd0422a7	CCDC74A	ENST00000295171	1.35148	2.55174	3.13967e-09	2.12837e-06
trans7419d634a84ff63f	HLA-DRB1	ENST00000360004	1.35006	2.54922	1.68576e-07	6.08884e-05
trans22bab71393f25a3e	RP11-130N24.2	ENST00000603662	1.3495	2.54823	5.48315e-21	1.14453e-16
trans939f3de90ab921c0	N/A	N/A	1.34753	2.54476	1.51884e-06	0.00037677
transf7b4dc399bd5ab0c	RP11-333E1.1	ENST00000571689	1.34533	2.54089	2.31538e-14	8.85438e-11
transb3226ea5e28ea99d	RP11-333E1.1	ENST00000571689	1.34496	2.54023	6.86075e-13	1.58112e-09
trans1d802ff2a0d92d7c	N/A	N/A	1.34462	2.53964	3.60333e-24	1.71919e-19
trans657dfe0a7997b4de	SIGLEC6	ENST00000346477	1.34438	2.5392	2.23532e-10	2.28069e-07
trans041ab43fe49319f1	RP1-148H17.1	ENST00000437920	1.3436	2.53783	8.46136e-11	1.00328e-07
trans346cc547894eddb3	VASH2	ENST00000366968	1.34316	2.53706	4.50215e-06	0.000917485
transd7989a5ea966029e	N/A	N/A	1.34298	2.53675	8.29355e-05	0.00874404
transdeb961ee7db6bb93	AFAP1L2	ENST00000369271	1.34007	2.53163	5.09872e-10	4.57347e-07
trans32a38544c6394b60	TGFBR3	ENST00000370399	1.33936	2.53039	1.76554e-10	1.86009e-07
transb49ab9ad2195b0a8	SLC12A8	ENST00000469902	1.33919	2.53008	1.57612e-11	2.44832e-08
trans4ebf6df164c56612	KIAA0226L	ENST00000429979	1.33756	2.52724	1.41866e-14	5.64049e-11
trans1cec03f1235f5dc0	TNFRSF19	ENST00000382263	1.33737	2.52691	1.67202e-15	8.72524e-12
transd2ddf50866ced92d	RP11-333E1.1	ENST00000571689	1.33563	2.52385	5.4752e-14	1.81648e-10
transead5dd828858254e	N/A	N/A	1.33544	2.52352	1.67379e-06	0.000408929
transa60c72ebc09877f8	DSC2	ENST00000251081	1.33531	2.5233	6.97721e-09	4.22398e-06
transe59c576659dff37c	EEF1A1P32	ENST00000418613	1.3334	2.51996	9.47456e-10	7.74927e-07
transce9631285e41e64f	HLA-DRB5	ENST00000374975	1.33261	2.51858	1.86527e-06	0.000446565
trans3e67350e3a77355e	RP4-781K5.6	ENST00000442382	1.33238	2.51818	2.03011e-06	0.000479612
transafb5369d4cec32d7	SLC12A8	ENST00000469902	1.33208	2.51766	2.38579e-12	4.7055e-09
transbfa72aa1330f8b30	N/A	N/A	1.33196	2.51744	4.8321e-14	1.62464e-10
trans6fb929f860f8b069	GLT1D1	ENST00000537468	1.33058	2.51504	1.49736e-10	1.62364e-07
transb51d18c5341d6a3f	SOWAHC	ENST00000356454	1.32857	2.51154	1.14017e-07	4.42607e-05
trans90f16b5de42482af	HLA-DRB5	ENST00000374975	1.32746	2.50961	0.000362568	0.0255556
transe5b32f8ed7befa89	ANO6	ENST00000320560	1.32726	2.50926	7.22303e-05	0.00789977
transdcefc49918f62967	DNASE1L3	ENST00000483681	1.3253	2.50586	1.95433e-09	1.42408e-06
transd49e5f1d9ccb8779	IL16	ENST00000394660	1.32336	2.50248	8.52177e-09	5.01953e-06
transceb71242fa78840d	UNC13C	ENST00000260323	1.3226	2.50116	7.11346e-06	0.00131407
trans8cf9013e49e7baad	USP9X	ENST00000324545	1.32237	2.50076	0.000349827	0.0249202
trans58d2e10576355acd	RP11-216P6.2	ENST00000618967	1.32213	2.50036	4.12611e-06	0.000852562
trans977a5c2930dc4ffe	BRI3	ENST00000539286	1.32213	2.50035	2.2965e-08	1.15047e-05
trans7b1ef72e21ac72e5	IL9R	ENST00000369423	1.32202	2.50016	2.65827e-11	3.77099e-08
transbf51ba8e3043b4d6	TMEM200A	ENST00000392429	1.32196	2.50005	1.55283e-08	8.29334e-06
trans0460955a89565cb9	NIPAL1	ENST00000295461	1.32032	2.49721	2.55581e-16	1.80334e-12
trans4be1dbacdf9e143a	RAB11FIP1	ENST00000330843	1.31914	2.49517	3.37112e-11	4.60167e-08
trans07a3ed5ba6c54579	RAP1B	ENST00000537460	1.31629	2.49025	0.00060733	0.0367631
trans0aa6ac3c4ba2e07c	UNC13C	ENST00000260323	1.31435	2.4869	7.79589e-06	0.00141272
trans56b2a7bf29c57c26	SOWAHC	ENST00000356454	1.31427	2.48677	1.6806e-07	6.07885e-05
transaf2973eefa693e66	N/A	N/A	1.31387	2.48608	9.56783e-08	3.83299e-05
transa10655e78f6abc92	DAPK2	ENST00000261891	1.31378	2.48592	6.05655e-14	1.98959e-10
trans7f33c847999fd9b8	N/A	N/A	1.31325	2.48501	7.05695e-06	0.00130719
transf4fe71334b7b7d3e	KIAA0226L	ENST00000409879	1.3132	2.48493	1.71084e-15	8.83578e-12
trans6cda09ff9d89ce48	YWHAQP5	ENST00000415616	1.31128	2.48161	1.4987e-11	2.34991e-08
transdb1d5200a758d811	FOCAD	ENST00000380249	1.311	2.48113	0.000111472	0.0109508
trans64a40d55c78217f5	N/A	N/A	1.31099	2.48112	5.19393e-10	4.64225e-07
trans1565d5ceb86febb3	IL9R	ENST00000369423	1.31095	2.48104	1.87277e-08	9.70712e-06
transcc6e9e64d458c02c	N/A	N/A	1.31069	2.48059	1.01566e-10	1.17373e-07
trans53ae9122e6c8b758	RP3-380B4.1	ENST00000448001	1.31007	2.47953	8.11689e-08	3.34398e-05
transdde191b7229433cb	BAIAP2L1	ENST00000005260	1.30997	2.47936	3.01933e-09	2.06355e-06
trans798dbfac8b820f29	KCNMB2	ENST00000420517	1.30909	2.47784	2.10526e-07	7.32555e-05
transd4b6945660fdd804	PTK2	ENST00000517712	1.30898	2.47766	9.57598e-16	5.51406e-12
transde4a4faabc78bd65	CCDC74A	ENST00000295171	1.30853	2.47688	2.3594e-12	4.66264e-09
transb6e7f773794f6f7c	SV2B	ENST00000330276	1.30749	2.4751	9.29003e-12	1.55912e-08
transcf479e0503c7c9af	N/A	N/A	1.30666	2.47368	7.76731e-07	0.00021842
transa1bfdf938ce6c367	MYO18B	ENST00000335473	1.30613	2.47278	6.2161e-13	1.45516e-09
transe6053ee9e3291cba	SIRPG-AS1	ENST00000437384	1.30611	2.47273	6.9847e-09	4.22596e-06
transc523aee0e85d2b8d	CCDC74A	ENST00000295171	1.30554	2.47176	1.37789e-11	2.18097e-08
transfaedfbf5d067f0f7	CTD-2509G16.5	ENST00000555736	1.3053	2.47135	1.2256e-06	0.000317141
trans99e2dc546cbbdfd6	IL9R	ENST00000369423	1.30378	2.46874	6.47403e-09	3.96003e-06
trans748b611e10479d64	N/A	N/A	1.30227	2.46617	1.94483e-06	0.000462297
transd23c49d661192401	RP11-111E14.1	ENST00000558050	1.30215	2.46596	4.76321e-13	1.15835e-09
transbf03f54396a534c4	MIR3681HG	ENST00000412294	1.30076	2.46359	9.98806e-09	5.72175e-06
transe9e2c6ade9ecede4	LINC00494	ENST00000416742	1.29977	2.46189	1.54147e-06	0.00038125
trans3e8b6c49adf121d0	CLIC6	ENST00000360731	1.29903	2.46064	4.42628e-15	1.99767e-11
transa9dac6bfc79d110b	N/A	N/A	1.29857	2.45986	4.40723e-08	1.98193e-05
trans94e552ea16b1baa0	ARHGAP25	ENST00000409220	1.29723	2.45757	2.15393e-09	1.5448e-06
trans8edd7628cc877143	MIR3681HG	ENST00000451644	1.29644	2.45621	1.81692e-08	9.49127e-06
transbc7cae1b2d405caa	RP11-136L23.2	ENST00000617135	1.29616	2.45575	6.08412e-06	0.00115935
trans0cf3b7cb45d46454	FAM171B	ENST00000304698	1.29453	2.45297	5.71042e-12	1.02719e-08
trans7a7c6a1241f2ac12	RP11-542M13.2	ENST00000599411	1.29325	2.45079	1.51998e-14	5.99574e-11
trans18ef21dac4f4c5b1	CTD-2509G16.5	ENST00000555736	1.29293	2.45025	7.40044e-15	3.16869e-11
transfba54c61daaf2104	ZFYVE9	ENST00000287727	1.29269	2.44984	8.47518e-10	7.05395e-07
transa11ed62ca0c77541	CCDC57	ENST00000389641	1.29204	2.44873	0.000176715	0.0153481
trans937f2f634243d7d7	N/A	N/A	1.29147	2.44778	2.0741e-08	1.05648e-05
trans9defa2a6deb3c5a5	CACNA1E	ENST00000621551	1.29126	2.44742	6.97708e-06	0.00129507
transc3f9e1bd2da108ff	BAG3	ENST00000369085	1.29105	2.44706	1.95702e-09	1.425e-06
trans75df668692a22ae7	IFNGR1	ENST00000367739	1.29094	2.44687	1.88477e-13	5.18794e-10
trans7ab6dc6c92f767a2	CLIC6	ENST00000360731	1.29028	2.44576	7.71508e-11	9.34702e-08
transc1a1b78e7a025fcd	TNFRSF19	ENST00000382263	1.28972	2.4448	5.97297e-13	1.40812e-09
trans5de6a0a294d88d65	FAM49A	ENST00000381323	1.28972	2.4448	2.07519e-10	2.13251e-07
trans51e9ed9e07103566	N/A	N/A	1.28939	2.44424	1.89665e-08	9.80552e-06
trans6a260cb6d2f58767	PTGFRN	ENST00000393203	1.28924	2.444	1.14239e-12	2.44049e-09
trans328bd69bbfe95628	RP5-1033H22.2	ENST00000446684	1.2891	2.44375	7.02235e-13	1.59907e-09
trans778032d3ce7eab54	CTD-2509G16.5	ENST00000553754	1.28769	2.44136	2.35247e-08	1.17498e-05
trans4c3860221c8a3578	TCF7	ENST00000395029	1.28726	2.44063	1.49315e-07	5.52857e-05
transfcdf7cc091111245	TLN1	ENST00000314888	1.28654	2.43942	4.3942e-06	0.000898075
trans238323b39c9ef226	LINC01053	ENST00000457628	1.28621	2.43887	6.01543e-11	7.55556e-08
transf7ad643014802ddb	TROVE2	ENST00000367443	1.28523	2.43722	9.57653e-06	0.00166263
trans99bf1186c8abcbc3	N/A	N/A	1.2831	2.43361	6.45631e-05	0.00722123
trans46c455754b8ee9fa	SETBP1	ENST00000282030	1.2825	2.43261	8.78827e-14	2.67636e-10
transbfa7155c8adee262	RASA1	ENST00000512763	1.28241	2.43245	2.52719e-07	8.50831e-05
transcae9b23961be8989	ADAMTS12	ENST00000504830	1.28241	2.43245	6.21072e-14	2.03357e-10
transfa54f509bbffd270	RP11-162J8.3	ENST00000433442	1.28194	2.43166	1.03183e-15	5.874e-12
trans9f9ec09eea6fd62f	ITGAX	ENST00000562522	1.28139	2.43072	1.23718e-09	9.60162e-07
trans7152efa210dc08ee	SLC12A8	ENST00000469902	1.28126	2.43052	2.9501e-14	1.0907e-10
trans3b3ba6c87712a09a	SLC12A8	ENST00000469902	1.28096	2.43001	1.79975e-11	2.71896e-08
transb9675a7b63746f14	SLC12A8	ENST00000469902	1.28045	2.42914	3.41294e-12	6.51338e-09
trans12e695abf84ccbec	ST3GAL6	ENST00000394162	1.27951	2.42757	1.81089e-09	1.33215e-06
transa4df62fb6f4904f7	CTD-2509G16.5	ENST00000553754	1.27923	2.42709	3.59488e-11	4.87391e-08
trans3618590b351791c4	SLC7A6	ENST00000219343	1.27795	2.42494	2.9179e-05	0.0039566
trans591c8b207115f4a8	N/A	N/A	1.27699	2.42332	4.23866e-18	4.66686e-14
trans5e71f23564e00359	CLIC6	ENST00000360731	1.27662	2.42271	1.0352e-07	4.09797e-05
trans3809c3316621ba29	CIITA	ENST00000324288	1.27556	2.42093	2.90731e-06	0.000642888
trans7c2e8a87fc05a7e1	TESPA1	ENST00000449076	1.27388	2.41812	0.000189204	0.0161047
trans6bdbce1ead92d77a	SMARCC2	ENST00000394023	1.27375	2.4179	0.000159456	0.0142519
transcd2823e7d47ede13	IFNGR1	ENST00000367739	1.2733	2.41713	2.30699e-15	1.14428e-11
transbbca4571c58c9e60	AHRR	ENST00000316418	1.27322	2.41701	8.33906e-06	0.00148801
trans1156f56f93db163a	IL13RA1	ENST00000371666	1.27314	2.41687	8.30112e-09	4.92431e-06
transb30623ed68469b34	IFNGR1	ENST00000367739	1.27114	2.41352	1.74739e-15	8.97826e-12
trans6ce1273c1f323651	SLC24A1	ENST00000537259	1.27111	2.41347	4.83531e-05	0.00579364
trans4c3383ac4392f557	TTC3	ENST00000399017	1.26818	2.40857	0.000121079	0.0116513
trans6cea685000bec553	N/A	N/A	1.26672	2.40615	1.79662e-10	1.88097e-07
trans4d0b87eb4c63e27c	TUBA8	ENST00000330423	1.26534	2.40384	5.48107e-06	0.00106862
trans6fe861ab4cf4762e	KIF11	ENST00000260731	1.26377	2.40122	0.000130112	0.0122811
trans72b1528a45f4d0fe	OCLN	ENST00000355237	1.26297	2.39989	1.82018e-11	2.73829e-08
trans2681ca433ea1f3d8	HIC1	ENST00000619757	1.26294	2.39984	4.2649e-09	2.75509e-06
transde0c4142211099c4	KIAA0226L	ENST00000429979	1.26225	2.39869	2.57064e-14	9.68274e-11
transe35e721022aaffa1	KLHL6	ENST00000341319	1.26175	2.39787	8.84725e-14	2.68616e-10
transc3bfab859431fecc	ITGAX	ENST00000562522	1.26069	2.3961	1.04708e-08	5.95679e-06
transae3fbd6c7d05b261	MVD	ENST00000301012	1.25985	2.39471	1.13249e-06	0.000297114
trans212abf9b11676c56	N/A	N/A	1.25845	2.39239	4.83188e-07	0.000147463
trans812d337ba31548eb	TNFRSF19	ENST00000382263	1.25669	2.38947	7.10283e-12	1.22915e-08
trans83df7162ae74f0f0	GOLM1	ENST00000388711	1.25668	2.38946	5.91714e-05	0.00676005
trans6b4dba78cde68a46	CREB5	ENST00000357727	1.25631	2.38884	1.26233e-19	1.97619e-15
trans933999095e902685	RCN1	ENST00000054950	1.25569	2.38781	4.56054e-05	0.00554183
transbed49c8989a1197e	IVL	ENST00000368764	1.2552	2.38699	1.55448e-05	0.00242522
trans18c9c5418b0f2250	RN7SL455P	ENST00000580629	1.25366	2.38446	7.4447e-05	0.00808309
trans2584cb83ba064252	MIR3681HG	ENST00000412294	1.25364	2.38442	8.47948e-17	6.8515e-13
transfccc0a2abbe07ef0	RP11-542M13.2	ENST00000599411	1.25321	2.38371	2.07927e-09	1.49876e-06
trans41cc42053c7262ed	PTPRF	ENST00000438120	1.25285	2.38312	1.3737e-10	1.51414e-07
trans5db2cba50bdadc97	RAB31	ENST00000578921	1.25262	2.38274	1.31352e-11	2.10233e-08
transebb91b71534ebf23	ARHGAP25	ENST00000409030	1.25238	2.38233	5.20328e-08	2.27955e-05
transd5bfbb0a7533593b	KIAA0226L	ENST00000429979	1.25224	2.38211	2.84393e-14	1.05534e-10
trans7de4c55bf13aae6a	HCK	ENST00000538448	1.24878	2.37641	2.45823e-09	1.73205e-06
trans4d0687ca486b3ec2	SLC12A8	ENST00000393469	1.2478	2.37479	8.52682e-15	3.61079e-11
trans860bbca04d3280f7	NEK6	ENST00000373600	1.24681	2.37316	2.64357e-10	2.63549e-07
trans41003be23220764d	RP11-1149O23.3	ENST00000500853	1.24656	2.37274	2.08881e-07	7.27692e-05
trans191b37b23544248b	CRELD1	ENST00000326434	1.24603	2.37188	6.95779e-09	4.21758e-06
trans90dd00dd7d2e9844	MUC19	ENST00000454784	1.24569	2.37132	2.07658e-05	0.00305072
trans544cb40d61aa164f	TPRG1	ENST00000433971	1.24528	2.37065	1.38668e-05	0.00222618
transfcf3ec49aff2b806	RP11-333E1.1	ENST00000571689	1.24482	2.3699	7.86318e-15	3.3525e-11
transf5d261163fe3ff21	IFNGR1	ENST00000367739	1.24427	2.36898	6.61406e-15	2.89381e-11
trans6127ac8c320c82d5	UGDH-AS1	ENST00000504032	1.24362	2.36792	4.39169e-08	1.97583e-05
trans7347b2d58e72a943	ARHGAP44	ENST00000262444	1.24195	2.36518	5.60041e-07	0.000166357
trans5b36d092416a431c	ARHGAP26	ENST00000378004	1.24181	2.36494	3.04674e-08	1.46268e-05
trans7e221e7c658718f7	CTSZ	ENST00000217131	1.24048	2.36277	3.14512e-09	2.13062e-06
trans94e3fcd1fba79100	TPRG1	ENST00000433971	1.24025	2.36239	4.52572e-09	2.88635e-06
trans901773c476f951ec	AGPAT5	ENST00000285518	1.23972	2.36153	7.01492e-07	0.000199502
transf2272fab4ac32289	N/A	N/A	1.23753	2.35795	8.64069e-16	5.11112e-12
trans563bcffcdbb1da2f	SIRPG-AS1	ENST00000437384	1.23744	2.3578	3.62893e-08	1.68956e-05
transb932f6658e66361c	N/A	N/A	1.23662	2.35646	7.2273e-07	0.000205019
trans45f0f3a2dbe95d06	STK17B	ENST00000263955	1.23643	2.35616	4.92139e-06	0.000982054
transe9fbc87762091976	CIRBP	ENST00000587896	1.23539	2.35444	0.000662962	0.0390317
trans6d1dcc1f49e9e646	TTC39C	ENST00000304621	1.23533	2.35435	1.7095e-07	6.15674e-05
trans6a7c17b7dd93717a	KIAA0226L	ENST00000429979	1.23454	2.35306	2.99318e-08	1.44042e-05
trans4b648788f18078dc	RNU6-160P	ENST00000384591	1.23405	2.35226	1.49202e-10	1.61961e-07
trans03637be1bcb595ba	P3H2-AS1	ENST00000412203	1.23376	2.35178	6.64767e-12	1.16774e-08
trans877d0333a534def6	XYLT1	ENST00000261381	1.23304	2.35062	1.171e-13	3.45077e-10
trans2102f140e9ecc0f3	HCK	ENST00000538448	1.2327	2.35006	2.45224e-12	4.80817e-09
transba69e16d6ec48f34	N/A	N/A	1.23249	2.34972	2.24898e-10	2.29229e-07
trans93e708bf97a848db	ILF3	ENST00000449870	1.23225	2.34933	6.88626e-05	0.00759947
transe688d0b4cf2c289b	DGKD	ENST00000264057	1.23202	2.34895	2.39329e-06	0.000547218
trans1d55f223975274c0	ABR	ENST00000544583	1.23196	2.34886	0.000568121	0.0351023
trans63c4e3e50dd3830c	IL9RP3	ENST00000442856	1.23157	2.34822	4.00453e-09	2.61555e-06
trans57ae719ee0815a5d	RP11-443B7.1	ENST00000418557	1.23141	2.34796	4.76236e-14	1.60659e-10
trans0882a02dfcaf966b	UST	ENST00000367463	1.23087	2.34708	1.52426e-07	5.62093e-05
trans18af732f35f7b5b5	PGLYRP4	ENST00000368739	1.2299	2.3455	4.01315e-08	1.82868e-05
transced79d2110e2dea7	RP11-662M24.1	ENST00000585405	1.22972	2.34522	5.57781e-08	2.41407e-05
transbfcc2bece46e5fd6	ITGAX	ENST00000562522	1.22966	2.34512	4.73286e-10	4.30699e-07
trans6b9a3a46bce2242e	N/A	N/A	1.22958	2.34499	1.6036e-07	5.84892e-05
trans3d46599714867e2c	KIAA0226L	ENST00000429979	1.22845	2.34315	7.924e-14	2.45799e-10
trans916b9767a5065860	CD84	ENST00000368054	1.22818	2.34271	4.95422e-05	0.00590154
trans0a662cbcad9b4f9e	N/A	N/A	1.2278	2.3421	5.79335e-07	0.00017129
transdb9a4163e631421c	N/A	N/A	1.22778	2.34206	1.4303e-08	7.74212e-06
transc5e173bc97f33510	TTC39C	ENST00000304621	1.22764	2.34183	4.54678e-07	0.000139757
transe297084d771df2e8	LRRC14	ENST00000292524	1.22476	2.33717	3.77414e-07	0.000119363
trans3f171e4e30f9173a	CDH1	ENST00000261769	1.2232	2.33464	8.28211e-07	0.000230164
trans7e313ac30385bcb6	RP11-443B7.2	ENST00000423963	1.2228	2.33399	2.3013e-06	0.0005314
trans01fd42383be65e02	RP5-940J5.6	ENST00000501075	1.22212	2.3329	7.28823e-05	0.00795025
trans11d11a2047b32410	ADAM23	ENST00000264377	1.22173	2.33227	1.89171e-12	3.81362e-09
trans9f23112357b8bc31	HLA-DRB5	ENST00000374975	1.21981	2.32916	3.7615e-05	0.00479853
trans1781671b4c8ad07c	TLL2	ENST00000357947	1.21775	2.32584	9.24372e-12	1.55395e-08
trans665e97b77d69b511	PRKCH	ENST00000332981	1.21772	2.3258	2.73963e-05	0.00377049
transbff6149269638ff3	IFNGR1	ENST00000367739	1.21772	2.32579	5.23942e-10	4.66742e-07
trans656f2a8cf5ed7c03	PERP	ENST00000421351	1.2174	2.32527	2.53318e-13	6.75019e-10
transc3bd9632088979d3	NRG2	ENST00000289422	1.21685	2.32439	3.53397e-14	1.25116e-10
trans703dcc98fb65e6e1	CD6	ENST00000313421	1.21607	2.32313	2.46231e-11	3.53448e-08
transb6eb9023d424d0fa	RP11-20J15.2	ENST00000437014	1.21588	2.32283	1.63382e-07	5.93768e-05
trans4935042656eefbb9	NPNT	ENST00000453617	1.21582	2.32273	1.90428e-07	6.74188e-05
trans2bee97886fa192a2	CREB5	ENST00000357727	1.21568	2.3225	9.93575e-18	1.00555e-13
transdacee0a2cb32523e	IL9R	ENST00000369423	1.21566	2.32247	6.1825e-11	7.74305e-08
transc622cf6146f6f6a7	CXXC4	ENST00000394767	1.21354	2.31906	9.25425e-09	5.36271e-06
transcf105485d96c5319	KCNA1	ENST00000382545	1.21255	2.31747	1.30487e-10	1.44783e-07
transf61bbb89b6768978	RP11-20J15.2	ENST00000437014	1.21227	2.31702	1.95004e-07	6.87476e-05
transec7031b2b07b7d28	IGHE	ENST00000390541	1.21188	2.31639	1.5472e-06	0.000382382
trans612f56f1955f9c65	MAPK13	ENST00000373766	1.2116	2.31595	7.96339e-12	1.35233e-08
transb8d2c7992b15e968	TK2	ENST00000299697	1.21055	2.31425	4.27752e-10	3.96098e-07
trans6dfeec5f80f58be7	N/A	N/A	1.2099	2.31321	1.11963e-06	0.000294355
transd4ac5d5826a86122	EXOC6	ENST00000371552	1.20947	2.31253	7.02643e-05	0.00772862
transb0c47c0aba254689	NDEL1	ENST00000402554	1.20943	2.31247	9.17081e-06	0.00160526
trans2c539c4a7d36396c	N/A	N/A	1.20857	2.31108	5.84472e-10	5.13685e-07
transb71668b28baa4727	CTD-2349B8.1	ENST00000564808	1.20839	2.3108	0.000276786	0.0211002
transbf8ec07b62f71a3c	N/A	N/A	1.20758	2.30949	8.0977e-14	2.48875e-10
transf11da82a0de50118	ADAMTS12	ENST00000504830	1.20752	2.30941	2.97527e-06	0.00065445
trans36c5cb3ff9d0c80c	GCNT1	ENST00000376730	1.20737	2.30916	1.77282e-07	6.35508e-05
trans74acf33112074704	ZYG11A	ENST00000371528	1.20686	2.30835	8.1523e-06	0.00146243
trans258282b88c546d05	IFNGR1	ENST00000367739	1.20583	2.3067	6.44509e-05	0.00721352
trans8912a5cd90125814	TCF7	ENST00000395029	1.2049	2.30522	1.16375e-09	9.15947e-07
trans25d42499d305089f	HCK	ENST00000538448	1.20475	2.30497	1.28647e-09	9.9456e-07
trans66763dbb05bf826b	TRIB2	ENST00000155926	1.20442	2.30445	2.17315e-09	1.55413e-06
transee88494316eab4f8	TRUB2	ENST00000372890	1.20348	2.30295	1.5094e-05	0.00237223
trans4cf93bc4724d718b	UBE3C	ENST00000348165	1.20301	2.3022	8.10654e-05	0.00860766
trans4f70663442061aee	RAB31	ENST00000578921	1.20291	2.30204	3.7147e-15	1.72309e-11
transe01fd5e9566583cc	DGKG	ENST00000265022	1.20262	2.30157	4.61058e-14	1.56064e-10
trans0f4b72f476f05f05	LGALSL	ENST00000238875	1.20231	2.30107	7.60647e-11	9.23777e-08
trans0a7432ac42698c56	N/A	N/A	1.20177	2.30022	1.48879e-05	0.00234986
trans79db8dbba9391d7e	LINC00494	ENST00000416742	1.20151	2.29981	1.26289e-06	0.000325026
transe50fa5477b0631a7	CCL17	ENST00000219244	1.20001	2.29741	3.65667e-10	3.47273e-07
transa0f174b3532ab201	FHOD3	ENST00000590592	1.19931	2.2963	5.0101e-06	0.000994409
trans4c9a7a552a0ffb49	CCDC74A	ENST00000295171	1.19886	2.29558	6.21312e-07	0.000181173
transb4c8fce73337f975	OLMALINC	ENST00000454935	1.19877	2.29544	3.69001e-07	0.000116961
transbebc5801c955f671	RP13-672B3.5	ENST00000539323	1.19672	2.29218	0.000489615	0.0316309
trans3d5fece8058623e9	MAPK13	ENST00000211287	1.19604	2.2911	1.09138e-07	4.28989e-05
transf4d4ffcc2455e16e	AHNAK	ENST00000378024	1.19422	2.28821	2.17801e-05	0.00316264
trans0a921fff80e3311c	IFNGR1	ENST00000367739	1.19412	2.28806	7.31301e-16	4.44069e-12
transee44cc72e1228227	CTD-2509G16.5	ENST00000555736	1.19412	2.28805	1.04225e-14	4.26232e-11
transac48d5f395e0c459	RGPD6	ENST00000329516	1.19272	2.28584	1.50847e-06	0.000374847
trans1a0de59a58aa273f	ADAMTS12	ENST00000515401	1.1922	2.285	7.2571e-11	8.89977e-08
trans020d7b00284dfc30	RP11-1149O23.2	ENST00000518308	1.19131	2.2836	3.22818e-08	1.53145e-05
transdb2204f1d5fb1320	DNASE1L3	ENST00000483681	1.19123	2.28348	6.64238e-08	2.8081e-05
transce3f86c2126619a9	RP11-403P17.4	ENST00000563151	1.19102	2.28314	1.11195e-14	4.51052e-11
transa41e428d55974694	BTNL9	ENST00000327705	1.1909	2.28295	1.79367e-06	0.000432627
trans28acc0396ef552b2	CTD-2509G16.5	ENST00000555736	1.19042	2.28219	7.47395e-11	9.12105e-08
transd671bd8a8bec6ed4	DENND5A	ENST00000328194	1.18943	2.28063	4.81176e-15	2.15226e-11
trans193c68300b7a0723	N/A	N/A	1.18921	2.28028	0.000543492	0.0340465
trans4264215743bac2bb	CEP95	ENST00000556440	1.18919	2.28024	4.57897e-05	0.00555829
trans3ccff097acbcd07d	FAM92A1	ENST00000518322	1.18904	2.28	3.33317e-07	0.000107348
trans4086c427c03bec62	MALSU1	ENST00000466681	1.18802	2.27839	1.63386e-07	5.93768e-05
trans204b87d2b69276e9	HLA-DPB2	ENST00000470997	1.18661	2.27617	2.75145e-15	1.32277e-11
trans700f54745e4e9171	VCAM1	ENST00000294728	1.18623	2.27557	3.22688e-12	6.20559e-09
transb714dd0f71b51d8a	CREB5	ENST00000357727	1.18463	2.27306	3.8297e-15	1.76825e-11
trans02dda5990c247bef	SERPINB8	ENST00000397985	1.18434	2.2726	5.61087e-05	0.00650209
trans453769023e5e3c88	FAM129C	ENST00000335393	1.18428	2.2725	8.60205e-10	7.13466e-07
trans534dc0a33b7b7e73	HCK	ENST00000538448	1.18396	2.272	2.74606e-07	9.11047e-05
transd42882abaf05d75e	RUNX1	ENST00000437180	1.18214	2.26914	2.04687e-06	0.000483001
trans8e8b9e84488dd4f7	UST	ENST00000367463	1.18125	2.26773	1.12677e-13	3.34998e-10
transe021d1d6633b7527	AC010149.4	ENST00000455357	1.18106	2.26744	1.15082e-07	4.45535e-05
trans81f911de7811a857	PIEZO2	ENST00000580640	1.18073	2.26691	5.25866e-08	2.29728e-05
trans63e5048dbb3c732d	MLST8	ENST00000564088	1.18043	2.26644	1.06095e-05	0.00180338
transcc391a5837ae68a4	FAM92A1	ENST00000518322	1.18029	2.26623	1.46542e-08	7.87688e-06
transcd4a21500345852c	IL16	ENST00000394660	1.17985	2.26553	1.14707e-06	0.000300073
transb6002d84d1f79136	NTNG1	ENST00000370068	1.17951	2.26499	1.37881e-13	3.94707e-10
transffaac7a196322468	RP11-16E12.2	ENST00000558388	1.17893	2.26409	2.35563e-07	8.02783e-05
trans40ec919600f60477	SYT17	ENST00000355377	1.17821	2.26297	7.94558e-16	4.73865e-12
trans208953978ff575e8	BRI3	ENST00000539286	1.17786	2.26241	5.31394e-12	9.698e-09
trans22ba69b6314ca899	FAM167A-AS1	ENST00000624614	1.17749	2.26183	6.17358e-05	0.00697744
transf852139905f7b44c	HIC1	ENST00000322941	1.17651	2.26029	3.36283e-09	2.25222e-06
trans05ba8f41b6c1bb13	ADGRG5	ENST00000340339	1.17622	2.25984	9.26816e-06	0.00161919
trans395ac2f3ce35fdc0	KIAA0226L	ENST00000429979	1.17605	2.25958	3.58854e-09	2.38269e-06
trans6947b88feab87b1e	NBPF11	ENST00000615281	1.17547	2.25866	5.78306e-07	0.000171072
transbed4e5304c7e353a	CTD-2203A3.1	ENST00000510583	1.17523	2.25829	1.43444e-08	7.74777e-06
transa391723f5fbc4fee	2001-12-01	ENST00000374016	1.17338	2.25539	1.11504e-07	4.35891e-05
transd8f6e9eedf174a89	MICAL3	ENST00000441493	1.17306	2.25489	1.38429e-24	8.48536e-20
transa93d0d210e6a0e34	IKBKG	ENST00000594239	1.17271	2.25435	0.000337412	0.0242914
trans921bffa5e528b0f3	SIRPG-AS1	ENST00000437384	1.17131	2.25216	1.77463e-08	9.29947e-06
transcaa3ecee0796f417	2001-12-01	ENST00000374016	1.17091	2.25154	1.12222e-07	4.37767e-05
transbbc28e09678bfa52	RP11-104H15.7	ENST00000575310	1.16997	2.25007	3.60685e-05	0.00465278
transd2e77c101de554e8	LINC00888	ENST00000471496	1.16991	2.24998	2.32701e-10	2.35506e-07
transfcf8498fe97aa579	NAALADL2-AS2	ENST00000424690	1.16987	2.24991	8.12913e-05	0.00862343
trans00c63ba3db18f62e	SLC2A3	ENST00000075120	1.16876	2.24819	0.000362638	0.0255556
trans3a4bc703499d027b	SPDYE2	ENST00000507918	1.16806	2.24709	4.17042e-06	0.000859946
trans12527fcc8ffc4372	RP11-20J15.2	ENST00000437014	1.16772	2.24656	6.33708e-10	5.51156e-07
trans8a37738794645788	PRPF40B	ENST00000548825	1.16601	2.2439	3.33057e-06	0.000716096
transa9653daa04e10220	CLCN4	ENST00000380833	1.16329	2.23967	4.99054e-09	3.13687e-06
trans119e270297ae8c08	DSG2	ENST00000261590	1.16289	2.23905	1.62846e-05	0.00251093
transb36c4a1ad51513e5	N/A	N/A	1.16272	2.23879	1.26328e-13	3.66281e-10
trans05392986bc42ac84	ELMO1-AS1	ENST00000419535	1.16205	2.23776	0.000380849	0.026475
transaee70d5fe5881188	HCK	ENST00000538448	1.16168	2.23718	2.75541e-11	3.88289e-08
trans76eefed3b0b96ba7	HTR6	ENST00000289753	1.16144	2.23681	4.32782e-10	3.99279e-07
trans34c2a6efd660b79b	NEK6	ENST00000373600	1.16075	2.23574	3.97881e-06	0.00082673
trans7ec2b7744e70d11d	FSTL3	ENST00000166139	1.16016	2.23482	3.48284e-05	0.00452896
trans60e836def9c1dd70	CCDC74A	ENST00000295171	1.15912	2.23321	6.77818e-07	0.00019387
trans3602d7e30e9a39f3	RP11-354P11.4	ENST00000581633	1.15891	2.23288	1.72085e-17	1.57206e-13
trans471803b178fe9450	RP11-472K17.3	ENST00000623716	1.15881	2.23274	3.76649e-08	1.7455e-05
trans6abc15950f8aef01	VASH2	ENST00000366968	1.15814	2.23169	1.80906e-09	1.33178e-06
trans15f33c28bc20e4a2	DNASE1L3	ENST00000483681	1.15767	2.23097	1.74948e-08	9.18689e-06
transfb4c98d344208d5f	CD6	ENST00000313421	1.15766	2.23095	8.30255e-10	6.94075e-07
trans4d6e62ab4f5bf50f	KIAA0226L	ENST00000429979	1.15756	2.23079	5.31684e-13	1.27139e-09
transc82c74f77bf47f1e	GRIA3	ENST00000620581	1.15702	2.22996	2.94345e-11	4.07902e-08
transe52f0b04b272282b	N/A	N/A	1.15646	2.2291	9.69366e-07	0.000261578
trans56cc9eb57db971fa	ZYG11A	ENST00000371528	1.15619	2.22869	5.38231e-07	0.00016112
trans0e0077c229602471	SNRNP200	ENST00000323853	1.15609	2.22853	0.000514032	0.0327416
trans4f8a8a74b0caf661	CTD-2509G16.5	ENST00000555736	1.15594	2.22829	1.46707e-13	4.18775e-10
trans681d284814f52b40	FDPS	ENST00000368356	1.1546	2.22623	6.57313e-05	0.00732572
trans0908b63fb69c59a8	AFF3	ENST00000317233	1.15456	2.22616	3.9989e-09	2.61358e-06
trans95bcfe73ea8f908d	P3H2	ENST00000319332	1.15431	2.22578	1.60767e-11	2.48961e-08
trans65133421eff75514	IL9R	ENST00000369423	1.154	2.22531	3.12502e-10	3.04577e-07
trans2d363c458f0a84e3	XXbac-BPG246D15.9	ENST00000452392	1.15389	2.22512	6.79964e-14	2.16967e-10
transa5c1103c79cd7d15	QPRT	ENST00000395384	1.15322	2.2241	7.06086e-05	0.00775542
trans3090591e72204354	LGALSL	ENST00000238875	1.15284	2.22352	9.44385e-08	3.79242e-05
trans9644813f2b53b64c	DMKN	ENST00000419602	1.15204	2.22227	1.05784e-08	5.99482e-06
trans300074f928133630	TBC1D4	ENST00000377636	1.15084	2.22043	1.13502e-06	0.000297699
transcfa01361e2044221	SLC12A8	ENST00000469902	1.15079	2.22036	1.88314e-10	1.95927e-07
trans74e96db2fc413ab2	ASTN2	ENST00000313400	1.15052	2.21995	3.3073e-07	0.000106584
trans3d5081970eef329c	RGS3	ENST00000374140	1.15044	2.21982	7.82652e-05	0.00838767
trans2d1057eeb2e8f75a	SREK1	ENST00000380918	1.15042	2.21978	0.000778302	0.043623
trans008924f5837dc868	CKLF-CMTM1	ENST00000616804	1.15034	2.21967	1.09314e-13	3.26565e-10
trans55f1e816c1dca890	PKDCC	ENST00000294964	1.15029	2.21959	5.88704e-10	5.1695e-07
transe37ed88b63a70e7c	ASTN2	ENST00000313400	1.14963	2.21857	1.71182e-09	1.27234e-06
trans0b8e15a9fa1b4b2f	BAIAP2L1	ENST00000005260	1.14953	2.21842	3.36244e-07	0.000108187
transe414802b8b23b792	LHX2	ENST00000373615	1.14877	2.21725	0.000138128	0.0128369
trans88ac4d9bd03962c4	RP11-524N5.1	ENST00000619068	1.14756	2.21539	4.65401e-05	0.00563119
transfcc940289c05793e	WDR17	ENST00000280190	1.1474	2.21514	1.47363e-10	1.60312e-07
trans7797da7f643876bc	PEBP1	ENST00000261313	1.14687	2.21433	0.000558183	0.0346971
transcfb0bdeeebf6b442	POP7	ENST00000303151	1.14674	2.21413	2.80259e-06	0.000623585
transbbf651c3ff027782	MIR3681HG	ENST00000412294	1.14636	2.21355	6.77042e-11	8.36586e-08
trans03b1230fc2264bc6	KLHL13	ENST00000540167	1.146	2.213	1.50572e-15	8.08766e-12
transcbf7c17a63a9410d	RIF1	ENST00000444746	1.1457	2.21254	0.000182417	0.0156883
transde110ab560e8d83f	AC007383.4	ENST00000453039	1.14518	2.21174	3.55577e-06	0.000754956
trans5d6074e74c7f9451	RP11-662M24.1	ENST00000585405	1.14435	2.21046	5.95179e-07	0.00017503
trans3e94f6f7a8bbd6a7	N/A	N/A	1.14417	2.21019	9.54765e-16	5.51406e-12
trans4a2c169874f49b94	N/A	N/A	1.1439	2.20977	6.24673e-12	1.10579e-08
trans54fdbf49350fe2c3	KIAA0368	ENST00000259335	1.14308	2.20852	0.000124915	0.0119174
trans9042bede0ee9d534	SNORA31	ENST00000516287	1.14293	2.2083	5.02866e-12	9.22778e-09
transcb7af58ea8471eff	CDH17	ENST00000027335	1.1418	2.20657	9.62995e-11	1.12085e-07
transfe22ce310ae62c5f	DOK1	ENST00000409429	1.14161	2.20627	0.00026882	0.0206532
trans373620b42dca94df	KIAA0226L	ENST00000429979	1.14114	2.20555	3.99684e-11	5.34655e-08
trans6028dd4fa4f344aa	KIAA0226L	ENST00000429979	1.14089	2.20517	9.33732e-11	1.09037e-07
transfddb22e92775fe73	RP11-493P1.2	ENST00000549725	1.14088	2.20516	4.49768e-14	1.52758e-10
trans519a6db74a484ecf	C1orf115	ENST00000294889	1.13844	2.20143	2.77929e-06	0.000619362
trans88c0325c033b98f2	BANK1	ENST00000428908	1.13839	2.20135	4.55836e-08	2.038e-05
trans55356b9acc20361f	CKLF-CMTM1	ENST00000616804	1.13829	2.2012	5.82049e-10	5.12004e-07
transb16ce8812165c68b	EEPD1	ENST00000242108	1.1381	2.20091	1.33913e-10	1.48093e-07
transcb5c0d0cb20f48b5	UST	ENST00000367463	1.13787	2.20056	2.9694e-13	7.74775e-10
trans4a2cbd44230649b6	PTPRC	ENST00000442510	1.13721	2.19955	5.57746e-05	0.00647749
trans295618455daca5e6	IGHJ6	ENST00000390560	1.13698	2.19921	0.000159231	0.0142396
trans25d1a2e23e69f0a5	LYPD6B	ENST00000409876	1.13645	2.19839	1.64608e-05	0.00253098
trans2d583053c82316b5	N/A	N/A	1.13639	2.1983	3.89461e-06	0.00081267
transb8abf0d49e922d67	DENND5A	ENST00000328194	1.13622	2.19804	6.1608e-12	1.09445e-08
transdb1be374fd21e30e	DST	ENST00000421834	1.1351	2.19634	4.60749e-06	0.000933357
trans25c120aa43dd8508	CH507-9B2.1	ENST00000612610	1.13504	2.19624	7.11434e-05	0.00780554
trans04a785d4f6a29f1c	SOWAHC	ENST00000356454	1.13474	2.19579	5.25568e-06	0.00103373
trans3dbe01d473cb65c0	RP11-1149O23.2	ENST00000518308	1.13463	2.19563	2.13735e-07	7.41253e-05
transf90eef3f53c732d4	KLHL6	ENST00000341319	1.13422	2.195	2.2974e-05	0.0032954
trans96acd48a90460c9c	RP3-405J10.4	ENST00000551284	1.13385	2.19444	9.92177e-07	0.000266498
trans91df7704dce4b64b	FAM213A	ENST00000606162	1.13324	2.19351	1.26665e-06	0.000325355
transdac78a90faaba104	AC004053.1	ENST00000500179	1.13292	2.19302	6.08695e-08	2.60406e-05
trans73585f74d3ffe1aa	SLC12A8	ENST00000469902	1.13202	2.19166	1.95409e-24	1.0877e-19
transc7020a901e47b683	NCKAP1L	ENST00000293373	1.13193	2.19151	0.000209959	0.0173339
trans6fe9b77d60f4d773	CHFR	ENST00000266880	1.13183	2.19137	0.00036715	0.0257894
transf3f384fc9a26f4d2	SPDYE2	ENST00000507918	1.13125	2.19048	1.33232e-06	0.000338719
trans70c280cc70560618	RP11-111E14.1	ENST00000558050	1.13095	2.19003	2.83362e-07	9.35758e-05
trans4d4b9b7cafaf2349	CTD-2055G21.1	ENST00000568437	1.13071	2.18967	9.85237e-10	7.98011e-07
trans9d493953f9100a55	BTNL9	ENST00000327705	1.12778	2.18522	5.1408e-07	0.000155389
transed5a0c9b551e607a	FRMPD2	ENST00000374201	1.12762	2.18498	1.87422e-08	9.70964e-06
trans6c627ba2d18e5c33	N/A	N/A	1.1271	2.18419	1.12863e-17	1.11962e-13
trans686ae6ae77e201c4	SIGLEC5	ENST00000534261	1.12626	2.18292	8.3827e-10	6.99907e-07
trans2c906abd95956a20	N/A	N/A	1.12596	2.18247	1.78055e-15	9.102e-12
trans7595d048c62d4a42	AC092316.1	ENST00000598703	1.12567	2.18203	5.4491e-05	0.00636245
trans3fd12740461443d7	NPNT	ENST00000427316	1.12545	2.1817	4.87237e-05	0.00582621
trans992de289c7bb1a3d	N/A	N/A	1.12506	2.1811	1.03448e-07	4.09677e-05
trans2702ff20561404b4	N/A	N/A	1.12502	2.18105	1.09221e-06	0.000288283
transdf2c61a937bccf02	SCIMP	ENST00000574081	1.12495	2.18093	3.27921e-19	4.65007e-15
transe0839a464f2468e1	IFNGR1	ENST00000367739	1.12474	2.18062	4.21339e-12	7.8907e-09
trans75bd2e84b3fbfcfc	EFR3B	ENST00000403714	1.12362	2.17893	3.24988e-05	0.0042997
trans9e4ec3873730cf09	SLC12A8	ENST00000469902	1.12352	2.17879	2.31876e-07	7.91833e-05
transa91aa3f631608cbc	KIAA0226L	ENST00000429979	1.12295	2.17791	3.47483e-13	8.88147e-10
trans7b8fd45be5b53694	RP11-537E18.1	ENST00000417974	1.12254	2.1773	4.3188e-05	0.00531459
trans5d2eb6e766503c02	HLA-DRB5	ENST00000374975	1.1224	2.17709	1.7586e-06	0.00042574
trans7820e6da50dc8feb	ZYG11A	ENST00000371528	1.12152	2.17577	1.02393e-06	0.000273139
trans3c1dda747eff29c0	NAALADL2-AS2	ENST00000424690	1.12131	2.17544	4.5607e-08	2.03814e-05
trans88c9d2b674bc0161	IL7R	ENST00000303115	1.12111	2.17514	3.13241e-10	3.05001e-07
trans116eb355519f722d	GABPB1-AS1	ENST00000499624	1.12087	2.17478	0.000239123	0.0190172
trans19f863473de5c5c6	CHST2	ENST00000309575	1.12068	2.1745	2.71173e-14	1.01759e-10
trans31268d5db643f752	RGS20	ENST00000276500	1.12065	2.17445	0.000265374	0.020467
transa4372302adb7576d	MICAL1	ENST00000630715	1.12017	2.17373	0.000187254	0.0159754
transc1e456e8ae26efc1	LINC00494	ENST00000416742	1.12014	2.17368	1.53662e-10	1.65904e-07
transc2a169aa7ae56e76	FFAR2	ENST00000599180	1.12008	2.17359	0.000147132	0.0134663
trans49221de72697d24f	GCSAM	ENST00000308910	1.11958	2.17283	1.97809e-08	1.01636e-05
trans0c49fb9ab93691a1	ADAM23	ENST00000264377	1.11864	2.17142	1.96305e-08	1.01071e-05
trans85b530ac5f84aa3e	RP3-525L6.2	ENST00000407932	1.11859	2.17135	2.20307e-11	3.21768e-08
trans83ad30c03ec2432d	RUNX1	ENST00000399240	1.1178	2.17016	1.25089e-10	1.40191e-07
transffef5b22b1c71a99	MID1	ENST00000380780	1.11768	2.16997	0.000123325	0.0118094
transc11921862e927788	GCNT1	ENST00000376730	1.11686	2.16874	4.09898e-13	1.01405e-09
transe20020b4b7c9fc63	DTX4	ENST00000227451	1.11662	2.16838	6.46907e-09	3.95941e-06
trans2b854a1c30156f64	ADAM23	ENST00000264377	1.11657	2.16831	7.43347e-10	6.29571e-07
trans3ad2bef04d42f495	CMTM3	ENST00000424011	1.11629	2.16789	6.47488e-16	4.02943e-12
trans7e88ffe7cf18fbb9	LINC01033	ENST00000504609	1.1159	2.16731	7.90135e-16	4.73865e-12
trans8007234ac434e901	HECW2	ENST00000260983	1.1159	2.1673	4.65489e-16	3.04828e-12
trans15d4dce75b3a1c3c	B4GALT1	ENST00000379731	1.11588	2.16727	0.000144144	0.0132619
transf00ca506d10a70ac	PERP	ENST00000421351	1.11523	2.16629	2.5997e-12	5.05771e-09
trans7135b5c8b42b6d50	CCDC57	ENST00000389641	1.11483	2.1657	0.000763398	0.0430114
transcf6fd316863bb699	RAB11FIP4	ENST00000394744	1.11455	2.16528	1.6379e-12	3.37668e-09
trans8b74431e63968617	FAM65B	ENST00000613507	1.11415	2.16467	5.95013e-07	0.00017503
transc03448ba0477e085	LSAMP	ENST00000490035	1.11404	2.1645	1.90489e-13	5.22895e-10
trans81f5be64c08e305c	KIAA0226L	ENST00000429979	1.11321	2.16327	2.38116e-14	9.00286e-11
trans1e381ba85e383a86	TCF7	ENST00000395029	1.11296	2.16289	7.30653e-15	3.1419e-11
trans9688208f2a5e1f12	ECHDC2	ENST00000371522	1.11248	2.16216	3.44435e-05	0.00448765
trans8e06c1b36fe19586	DNMBP-AS1	ENST00000434409	1.11244	2.16212	3.21373e-07	0.00010407
transe297ea337d69fca3	RP4-569M23.2	ENST00000413818	1.11216	2.16169	1.08379e-05	0.00183196
transf6464e8798e90d5f	FAM129C	ENST00000335393	1.11215	2.16167	1.12773e-09	8.91795e-07
transa5d2a4b1f4e5e1d2	SIRPA	ENST00000400068	1.11208	2.16156	9.11177e-11	1.06776e-07
transcbcd7cfd337c67a5	PLCL2	ENST00000615277	1.11201	2.16147	0.000124986	0.0119196
trans8144967949ef12ac	PRKD3	ENST00000379066	1.1118	2.16115	1.63845e-05	0.00252207
transec11bd619b7ff7a6	CIITA	ENST00000324288	1.1116	2.16085	7.04879e-07	0.000200352
trans3ea90c25e3d92ed2	CKLF-CMTM1	ENST00000616804	1.11144	2.16062	7.86455e-13	1.76676e-09
trans398ec7245e6409ff	TACSTD2	ENST00000371225	1.11134	2.16046	5.72647e-11	7.23522e-08
transe8776f3131ae6ff2	DENND4A	ENST00000443035	1.11133	2.16045	2.48728e-05	0.00350849
transd2c81d12888a5be7	RP11-282I1.1	ENST00000448347	1.11131	2.16042	4.48005e-09	2.86269e-06
transd30bfd32921ab69f	RBL2	ENST00000262133	1.11043	2.1591	0.000709011	0.040864
trans80461a1f92f701ad	SLC12A8	ENST00000469902	1.11008	2.15858	1.96426e-08	1.01081e-05
transc37de42b3365c936	SV2B	ENST00000394232	1.10976	2.1581	4.16012e-07	0.000129808
trans44c1b699834daadb	HLA-DRB1	ENST00000360004	1.10975	2.15809	4.73021e-05	0.00569975
trans7e8507ae70be3c0f	IL9R	ENST00000369423	1.1097	2.15801	5.17723e-12	9.48305e-09
trans7996dfb9e1fdc063	DMKN	ENST00000419602	1.10925	2.15733	4.17752e-06	0.000861231
trans9551ff2546223b15	RP11-643M14.1	ENST00000560813	1.10748	2.1547	0.00039582	0.0271726
transa8e34ae5a2817836	CREB5	ENST00000357727	1.1071	2.15413	2.11957e-09	1.52452e-06
trans8de1efa9e0b03946	CTD-2509G16.5	ENST00000555736	1.10626	2.15286	2.09641e-13	5.70777e-10
trans70381399a97ce4df	N/A	N/A	1.10605	2.15256	9.95491e-10	8.04366e-07
trans91f0a8030e6c65ae	SMG1P1	ENST00000309865	1.10553	2.15179	1.90607e-05	0.00284656
trans36194ce4f372d74b	SLC12A8	ENST00000469902	1.10448	2.15021	7.48513e-13	1.69291e-09
trans182f43a52238b850	CTD-2509G16.5	ENST00000555736	1.10393	2.14939	6.50428e-09	3.97296e-06
trans27f1134e4a72ca7a	TCF7	ENST00000395029	1.10311	2.14818	1.17681e-07	4.54108e-05
trans6b0711ea377197ad	CLIC6	ENST00000360731	1.10291	2.14788	6.85204e-17	5.62727e-13
trans7c41f207f2becb79	N/A	N/A	1.10274	2.14763	5.84387e-06	0.00112343
trans6480f767bf9804f2	RUNX1	ENST00000437180	1.10261	2.14743	1.98403e-06	0.000470166
transb19d9c8107f21c0f	RP11-111E14.1	ENST00000558050	1.10253	2.14731	3.24359e-08	1.53657e-05
transc7fa34f06a4223cb	RP11-333E1.1	ENST00000571689	1.10244	2.14718	3.66129e-09	2.41817e-06
trans98356a9ca213742d	PTPRS	ENST00000357368	1.10213	2.14671	2.512e-08	1.24473e-05
transdf49e50f74b71310	DENND5A	ENST00000328194	1.1016	2.14593	2.22663e-12	4.41768e-09
trans00124eb91b3be5de	N/A	N/A	1.10149	2.14576	2.91334e-07	9.57353e-05
transddfcb94f49a93c03	BTNL9	ENST00000327705	1.10118	2.14531	2.49176e-06	0.00056407
trans17a5a7ab22ab6706	PTBP1P	ENST00000554374	1.1003	2.14399	7.27464e-13	1.64902e-09
trans8887f447e1d792c6	AC010149.4	ENST00000455357	1.09972	2.14314	0.000328455	0.0238332
transd9e07f6bbd5af1fd	NOTCH2	ENST00000256646	1.09876	2.1417	1.26848e-07	4.82694e-05
trans9fc0a49a7f0ac31f	LNPEP	ENST00000231368	1.09805	2.14065	6.43512e-05	0.00720396
trans24103c0aa2277624	CH507-9B2.8	ENST00000623188	1.09664	2.13855	5.59939e-11	7.12859e-08
transede0d0338ed234a4	ZYG11A	ENST00000371528	1.09607	2.13771	1.07645e-09	8.58702e-07
transeed021daad61adbb	NEK6	ENST00000373600	1.09587	2.13743	1.59387e-07	5.82614e-05
trans0332f2c813e6cd2b	TMEM136	ENST00000314475	1.09552	2.13691	4.71934e-11	6.14085e-08
trans99653719147f9a87	CTD-2247C11.1	ENST00000509057	1.09513	2.13632	5.58857e-05	0.00648524
trans834467a46dac6990	MIR4724	ENST00000579485	1.09512	2.13631	2.78511e-07	9.22171e-05
trans9d8b5b7a53038d66	DENND5A	ENST00000328194	1.09476	2.13578	1.27185e-16	9.58126e-13
trans2d57c6724038a901	RP11-333E1.1	ENST00000571689	1.09458	2.1355	3.22834e-05	0.00427968
transb1fe497c415a5f85	CD6	ENST00000313421	1.09368	2.13418	1.49542e-05	0.00235631
trans4f35d31c881088be	KIAA0226L	ENST00000429979	1.09329	2.1336	4.16475e-13	1.02778e-09
transa41082bbc9230190	RP11-424M21.1	ENST00000513617	1.09311	2.13333	1.18421e-05	0.00196603
transfe9c477d5143a658	SLC12A8	ENST00000469902	1.0931	2.13332	1.33083e-06	0.000338543
trans1782f51cb798eee5	RP11-87E22.2	ENST00000511897	1.0929	2.13302	8.53304e-11	1.01058e-07
transf2cf18752957a76a	N/A	N/A	1.09248	2.13241	8.0677e-05	0.00857279
trans9f3ad0e180909d2f	N/A	N/A	1.09235	2.13221	1.63606e-11	2.52576e-08
trans3a2450b8ec0073c5	MAPK1	ENST00000215832	1.09181	2.13141	1.27737e-05	0.00208647
transc91865e1740a1e39	PLEK	ENST00000234313	1.09166	2.1312	1.44789e-21	3.3737e-17
trans115c218a676e70de	RP11-333E1.1	ENST00000571689	1.09161	2.13111	0.000502871	0.0322562
trans9e1a5fb511990adc	CYB561A3	ENST00000426130	1.09147	2.13092	1.27523e-05	0.00208501
trans5e95140b91638339	CXXC4	ENST00000394767	1.09086	2.13001	6.45928e-14	2.09442e-10
transa2d19c9ba2ed6e47	MICAL3	ENST00000441493	1.09032	2.12921	1.65819e-17	1.53832e-13
trans9d54a7add32b6a45	KIAA0226L	ENST00000429979	1.08963	2.12819	2.07249e-08	1.05648e-05
trans0d43054720f39cfc	MIR3681HG	ENST00000412294	1.08898	2.12723	1.23439e-07	4.72412e-05
trans8a3e1e88bdd19218	RIN2	ENST00000255006	1.08821	2.1261	1.8602e-12	3.76523e-09
trans13735fd921e68492	N/A	N/A	1.08791	2.12566	1.19255e-07	4.59913e-05
trans99983417ea5396ae	SIGLEC14	ENST00000360844	1.08755	2.12512	1.47722e-05	0.00233849
trans5048e898b2e37bf2	TCF7	ENST00000395029	1.08701	2.12433	3.73366e-13	9.35219e-10
trans7229693517b7e7e5	NPNT	ENST00000427316	1.08643	2.12349	6.10744e-11	7.65861e-08
transfe21bafb7142e586	BAIAP2L1	ENST00000005260	1.08579	2.12254	2.18294e-05	0.00316756
trans4f102a868f9ffe56	HECW2	ENST00000260983	1.08511	2.12154	1.1924e-08	6.64833e-06
trans78c972809db537d9	PTBP1P	ENST00000554374	1.08502	2.12141	2.19823e-07	7.58428e-05
transa1ba7b2b0c41753d	GPR153	ENST00000377893	1.08463	2.12084	2.90923e-07	9.56628e-05
trans84b2b79689e2abc7	DMKN	ENST00000419602	1.08406	2.12	2.11888e-11	3.12202e-08
transfee2cd0bc9aa3c41	RSBN1L	ENST00000614027	1.08401	2.11991	0.000407874	0.0277951
trans2a15536506bfd81e	FAR2P2	ENST00000413041	1.0836	2.11932	2.5643e-08	1.26626e-05
trans1912b7d53a77bf92	DNASE1L3	ENST00000483681	1.08325	2.11881	1.20454e-08	6.69734e-06
trans52cc736b616805d7	ADAM23	ENST00000264377	1.08286	2.11823	1.17702e-10	1.33327e-07
trans5d795e259608a771	RSRC1	ENST00000480820	1.08283	2.11818	0.000838499	0.0458713
trans1024eaaae5c9cb17	PRAMENP	ENST00000337471	1.08244	2.11761	1.57578e-09	1.18264e-06
trans6b9999fb011f7a6e	SIRPB1	ENST00000381605	1.08174	2.11659	1.01251e-06	0.000270957
trans7238fcdc392a312c	GHR	ENST00000615111	1.08171	2.11654	1.80366e-07	6.44488e-05
trans03a7a40a78838681	CDH1	ENST00000261769	1.08134	2.11601	5.00953e-05	0.00594903
transe526b45758d9312c	GCNT1	ENST00000376730	1.08129	2.11593	1.50807e-13	4.29256e-10
trans9bcfeebefbbe717c	P3H2	ENST00000319332	1.0812	2.11579	7.22209e-10	6.14786e-07
trans4d9cde00d0b72c35	ARL10	ENST00000310389	1.08112	2.11568	0.000226181	0.0182683
transc3d0caf0ad904d9c	ZBTB38	ENST00000514251	1.07993	2.11394	3.98318e-06	0.000827059
trans6a51bb661eaf3a42	CMTM1	ENST00000379500	1.07939	2.11314	3.2469e-11	4.4564e-08
trans3d315987319d9140	HDAC1	ENST00000373548	1.07906	2.11266	8.7148e-05	0.00907182
trans1cf4c791bccd0235	NOTCH2	ENST00000256646	1.07898	2.11255	7.54555e-10	6.37447e-07
trans50a73dc251bc850f	CCL17	ENST00000219244	1.07849	2.11183	2.21108e-09	1.57901e-06
transd72ee302a2d2542e	IGFBP3	ENST00000275521	1.07731	2.1101	8.00788e-06	0.00144376
transb6b29129f6daf145	RP11-296O14.3	ENST00000437190	1.0773	2.11008	0.000152621	0.0138265
trans3865dc5738fda21f	RP11-1149O23.3	ENST00000500853	1.07689	2.10948	1.93068e-08	9.95579e-06
trans30c21a0da4b6d73d	PIEZO2	ENST00000580640	1.0765	2.10892	1.03085e-06	0.000274837
trans10306209fc105984	SIGLEC14	ENST00000360844	1.07649	2.1089	5.36037e-06	0.00104917
transfee888ae04c2cdf4	N/A	N/A	1.07581	2.1079	0.000118231	0.0114489
transc9fcdb0a14af8d16	HLA-DRB5	ENST00000374975	1.07467	2.10624	0.000527494	0.0333378
trans23d536d9ea6d16eb	C11orf63	ENST00000307257	1.0744	2.10584	4.92706e-16	3.16447e-12
trans0ac34a538b3c8eed	ARHGEF3	ENST00000338458	1.07431	2.10572	5.39969e-07	0.000161544
trans0fd2abafc103fe06	KAT6B	ENST00000287239	1.07391	2.10513	2.25382e-05	0.00324777
trans12cd91684dfc7bd9	N/A	N/A	1.07387	2.10508	8.72105e-08	3.55077e-05
transc63dcf179dcaca9b	CCDC74A	ENST00000295171	1.07304	2.10386	1.55759e-05	0.00242933
transcdda45afd01babc3	CTSZ	ENST00000217131	1.07235	2.10285	8.50632e-08	3.47583e-05
trans09db469308ae5f35	CCR4	ENST00000330953	1.07114	2.10109	8.27495e-11	9.8756e-08
trans60a48863e847eb80	DENND5A	ENST00000328194	1.07092	2.10077	1.08708e-07	4.27466e-05
trans90c132973032dffa	N/A	N/A	1.07083	2.10064	6.61836e-10	5.71158e-07
transe28f692e2ddb0ad9	AC087269.1	ENST00000577242	1.07061	2.10032	6.19469e-11	7.74863e-08
trans0df060ef7a082e74	N/A	N/A	1.07058	2.10027	1.93295e-05	0.0028791
trans81f645ca29c3497d	PKIG	ENST00000372889	1.07049	2.10014	1.85445e-07	6.59151e-05
transca2476b66be9d113	TKT	ENST00000423525	1.06956	2.0988	2.10751e-06	0.000494863
transe304d4e0661bb6ca	CTD-2509G16.3	ENST00000555838	1.06865	2.09747	3.39474e-11	4.62132e-08
transf7d8904613eb557e	SGCZ	ENST00000382080	1.06851	2.09727	0.000776142	0.0435411
transf311d34c0adcee04	KIF1C	ENST00000320785	1.06792	2.09641	0.000101055	0.0101637
transf2864b27b395eb67	KIF26B	ENST00000407071	1.0677	2.09608	1.07323e-15	6.07514e-12
trans1aa07499be7c6eea	CD83	ENST00000379153	1.06767	2.09605	1.61497e-13	4.54714e-10
trans05e47efd169388c7	RP11-183I6.2	ENST00000430640	1.0674	2.09566	1.30409e-08	7.16736e-06
trans7a8d947ddc97bd37	CIITA	ENST00000324288	1.06669	2.09462	6.26527e-09	3.85499e-06
trans056be1587a33ab29	CIITA	ENST00000324288	1.06663	2.09454	1.101e-06	0.000290248
trans8be90dae2cea558a	HMGXB3	ENST00000613459	1.06653	2.09439	7.72791e-05	0.0083149
trans656372a216d29da4	N/A	N/A	1.06606	2.0937	0.000294169	0.0220364
trans4358c6c5878ed606	NBPF10	ENST00000617010	1.06596	2.09356	7.23689e-08	3.01993e-05
trans1888762c4e61b9be	DNASE1L3	ENST00000483681	1.06586	2.09342	1.60819e-05	0.00248771
trans226d25ad16be8394	AKAP13	ENST00000394518	1.06541	2.09277	5.3291e-06	0.00104469
trans7dfbbbe461999ba3	KIAA0226L	ENST00000429979	1.06473	2.09177	9.97838e-06	0.00171663
trans423f59ff9d2c67ea	FES	ENST00000328850	1.06432	2.09118	8.28944e-06	0.00148074
transf9fdb6c8a43f372d	NAALADL2	ENST00000454872	1.06371	2.09029	8.51141e-08	3.47649e-05
transe839fc1463dbd90a	CTD-3073N11.9	ENST00000598220	1.06353	2.09004	1.03093e-12	2.24547e-09
trans0b5b28f19f3ebe55	N/A	N/A	1.0632	2.08957	1.19465e-08	6.65718e-06
trans879dc8693755d597	ENSA	ENST00000369016	1.06316	2.08951	0.000379637	0.0264219
trans60b1906f2437d74b	LINC00494	ENST00000416742	1.06306	2.08936	1.61566e-13	4.54714e-10
trans9fae4a340dafcc99	WDR76	ENST00000263795	1.0627	2.08883	9.12307e-05	0.00939337
trans079c10beb2b7b5c3	TCF7	ENST00000395029	1.06266	2.08877	1.10554e-12	2.38049e-09
trans303871423654dc19	SNED1	ENST00000310397	1.06232	2.08828	1.28017e-06	0.000327791
transbbef5ea5a52252a7	CD83	ENST00000379153	1.06189	2.08767	7.95431e-11	9.57893e-08
transfe1a25f53354f836	N/A	N/A	1.06184	2.0876	5.89948e-12	1.0574e-08
transc9ad692eefeb5af6	MS4A7	ENST00000358246	1.0618	2.08753	1.19667e-07	4.60968e-05
trans3ba8f1536abbf7de	PTPRS	ENST00000357368	1.0616	2.08725	5.59544e-06	0.00108648
trans99f40ff50fb0df58	AC104113.3	ENST00000457499	1.0611	2.08652	4.96734e-05	0.00591224
trans33c47255af6a409e	N/A	N/A	1.06066	2.08588	8.63089e-07	0.000237831
transdb52c448660cb3c7	ZBTB38	ENST00000514251	1.06055	2.08572	7.69407e-09	4.61336e-06
transe23fa8a7125c32e2	RGS6	ENST00000622468	1.06039	2.08549	4.89536e-07	0.000149128
trans0e30ffa2e900da11	LRRC49	ENST00000544974	1.06013	2.08512	1.14953e-09	9.06888e-07
transc5bb070a8a372c25	PIEZO2	ENST00000580640	1.05951	2.08422	1.72199e-08	9.05679e-06
trans47af0ae9abed4d44	TNFAIP2	ENST00000560869	1.05872	2.08308	6.12097e-06	0.00116482
trans35e465a43ac5f089	MINK1	ENST00000355280	1.05868	2.08303	0.00095002	0.0499346
trans6ff573c740af5f8c	PDGFA	ENST00000354513	1.05861	2.08293	1.11149e-07	4.35013e-05
trans2ee46da2442c8885	INPP5F	ENST00000361976	1.05817	2.08229	2.80625e-08	1.36224e-05
transfba6fd1f3bb8a269	MIR9-1	ENST00000385198	1.05781	2.08177	5.67372e-08	2.44713e-05
trans4805ef8b7d0022ee	RP11-347P5.1	ENST00000606818	1.05699	2.08058	2.1074e-08	1.07018e-05
transf504ca0f21c661d1	N/A	N/A	1.05655	2.07996	9.44074e-08	3.79242e-05
trans71b32bc415569255	HDAC7	ENST00000380610	1.05643	2.07978	1.88951e-05	0.00282435
transfa04df1e985987ca	SPDYE2	ENST00000507918	1.05629	2.07957	8.35936e-05	0.00879175
trans9e205c5028916e8d	P3H2	ENST00000319332	1.05601	2.07917	2.89512e-11	4.02876e-08
transa5ccb9d01d31ab4a	RND3	ENST00000375734	1.05577	2.07882	1.29626e-05	0.00211181
trans79c2002cfdb73935	KIAA0226L	ENST00000429979	1.05439	2.07684	1.10121e-07	4.31326e-05
trans39b3793beb238206	ARHGEF12	ENST00000397843	1.05418	2.07654	1.84473e-05	0.00277064
trans566ca644ad260cc7	N/A	N/A	1.05416	2.07652	5.68431e-12	1.02433e-08
transd222bf17fe50b11e	CXCL10	ENST00000306602	1.05393	2.07618	4.45414e-07	0.000137454
transfc3d3dfd3b790069	STYXL1	ENST00000431581	1.05381	2.07601	2.31649e-05	0.00331755
trans4446e2612d03fbd7	ROMO1	ENST00000374078	1.05372	2.07587	0.000510699	0.0326138
trans4599413bc34ded19	CNR2	ENST00000374472	1.05368	2.07582	8.69145e-05	0.0090513
transe112d4debefb25f8	MIER1	ENST00000371018	1.05333	2.07531	0.000469961	0.0307335
transf3e0679551b76286	AC020571.3	ENST00000430904	1.05272	2.07443	4.78274e-10	4.34056e-07
trans65330f535cd6c67f	N/A	N/A	1.05268	2.07438	5.15491e-11	6.63013e-08
transe5edde3f70eab6c5	CKLF-CMTM1	ENST00000616804	1.05264	2.07432	1.66391e-10	1.77165e-07
trans9d855b18167ecc91	RP11-588D3.1	ENST00000474387	1.05248	2.0741	0.000109725	0.0108216
trans7961f707d55c40dd	PPIP5K2	ENST00000613674	1.05243	2.07402	0.000307277	0.0227211
transfc2ecaa397bad405	NAALADL2	ENST00000454872	1.05234	2.0739	3.80269e-08	1.75598e-05
trans331ef78382ab9189	TMOD1	ENST00000259365	1.05208	2.07352	1.324e-07	5.00211e-05
transcf667a77f3c3440a	VASH2	ENST00000366968	1.05146	2.07263	4.40526e-10	4.05305e-07
transc125e1d2aa5446e3	GIMAP5	ENST00000358647	1.05124	2.0723	4.13271e-08	1.87382e-05
trans13f376a0d71d7218	LLNLR-470E3.1	ENST00000619715	1.05123	2.0723	9.90699e-12	1.6434e-08
trans87c90cb8c911ea8c	CAD	ENST00000264705	1.05105	2.07204	0.000122418	0.0117418
trans53eeed4a6f24ce0e	LOXL3	ENST00000264094	1.05085	2.07175	1.12723e-08	6.33076e-06
transcd80c6b6091dbf92	TBC1D30	ENST00000542120	1.05054	2.07131	4.25482e-06	0.000873932
trans6822ef37359fb557	P3H2	ENST00000319332	1.05051	2.07126	1.44323e-09	1.09713e-06
transb8baa76b5adf1097	GLT1D1	ENST00000442111	1.05034	2.07101	0.000237884	0.018949
trans54daca73c0bd6038	ITGAX	ENST00000562522	1.05026	2.07091	8.49398e-08	3.47362e-05
transee9ddc7224e74eaa	SMO	ENST00000249373	1.05018	2.07078	1.5571e-07	5.71678e-05
trans344c9b7cf21d88cb	N/A	N/A	1.04955	2.06988	3.57724e-05	0.00462453
transad3ff96d99b6c51a	ITGAX	ENST00000562522	1.0495	2.06982	9.3991e-13	2.06067e-09
trans2f94b1f623987535	RP11-662I13.2	ENST00000546353	1.04927	2.06948	8.40331e-05	0.00883199
trans6922f84cf2822b88	SLC6A4	ENST00000261707	1.04808	2.06777	7.45878e-06	0.0013627
transd7a916ce90934e8c	RP11-876N24.1	ENST00000577174	1.0479	2.06751	1.29616e-13	3.74255e-10
trans3d8673629f0b6c72	LMO7	ENST00000341547	1.04716	2.06646	2.92309e-07	9.59927e-05
transc0b43671575b2b46	KIAA1549L	ENST00000321505	1.04689	2.06606	2.29015e-06	0.000529557
trans2ae63169be683701	N/A	N/A	1.04671	2.06582	0.000121612	0.0116913
trans5d45a19d03c37b1b	TNFRSF4	ENST00000379236	1.04663	2.0657	1.31897e-06	0.000335835
transdb664cc29a100084	GIMAP1-GIMAP5	ENST00000611999	1.04639	2.06536	8.6768e-08	3.53684e-05
trans1125b2f2c081c9a9	WWP2	ENST00000359154	1.0463	2.06522	5.03149e-06	0.000997695
transbc57b73303ab3f25	FFAR2	ENST00000599180	1.04605	2.06488	0.000102799	0.0102956
trans1f01aa293d61b38c	SMARCA2	ENST00000382203	1.04578	2.06448	6.65494e-12	1.16774e-08
trans2d59e019d598b4d2	N/A	N/A	1.04545	2.06401	1.46978e-15	7.96011e-12
trans0dfaf1088d382335	AC018902.1	ENST00000628998	1.04537	2.0639	0.000825726	0.0454148
trans61597c1210b2a534	KIAA0226L	ENST00000389908	1.04492	2.06325	5.84014e-07	0.000172499
trans2d246ba2145f4b60	NFATC2	ENST00000371564	1.04426	2.06231	1.26639e-06	0.000325355
transe9bbe58ae2a857fc	CD83	ENST00000379153	1.04388	2.06176	6.25945e-09	3.85466e-06
transd22b2cd68eb876ac	IGHG1	ENST00000390548	1.04335	2.061	0.000163425	0.0145044
transf67579ce6a46ada3	BRI3	ENST00000539286	1.04296	2.06045	5.62488e-07	0.000167034
trans296a8dbf28d1d33f	RP11-398A8.5	ENST00000618391	1.04253	2.05983	2.65161e-06	0.000595013
transd71ec2e964bd8f93	ZYG11A	ENST00000371528	1.04221	2.05938	4.33394e-07	0.00013438
trans920981b824067bc1	POF1B	ENST00000262753	1.04185	2.05886	3.89492e-06	0.00081267
transc5f811409864868a	RP11-514P8.7	ENST00000514917	1.04166	2.05859	0.000603852	0.0366281
transa2e77518503442ba	NIPBL	ENST00000282516	1.04158	2.05848	1.03712e-05	0.00177052
trans6fd31600d7b8c68a	SMARCA2	ENST00000349721	1.04152	2.05839	7.29001e-14	2.29688e-10
trans52536e543bbadeb3	SNX7	ENST00000306121	1.0405	2.05694	0.000583281	0.0357196
trans20f42f2677f76068	AC006445.1	ENST00000627924	1.04006	2.05632	2.41336e-05	0.00342499
trans84343c9e6ccfc96e	N/A	N/A	1.03957	2.05562	4.52284e-10	4.13842e-07
trans547cbdd7203d7351	DMKN	ENST00000402589	1.03939	2.05535	3.06793e-05	0.00411493
trans86bc7849a343dd98	N/A	N/A	1.03867	2.05433	9.89062e-08	3.93555e-05
trans470a8f0d3adf0d4d	KIAA1549L	ENST00000321505	1.03858	2.05421	7.50924e-07	0.000211996
trans9f5be3e71a856e1f	MAL	ENST00000309988	1.03841	2.05396	0.000236764	0.018887
transed55d95a92e7aaca	LYPD6B	ENST00000409642	1.03818	2.05364	6.94237e-06	0.00128978
transd6bd9a30d642d606	MRE11A	ENST00000323929	1.03793	2.05327	5.44672e-07	0.000162611
trans3d46a121923eb606	CTD-2509G16.5	ENST00000555736	1.03785	2.05316	1.78078e-07	6.38132e-05
trans66119d2eee0fe090	RNF146	ENST00000309649	1.03782	2.05312	0.000178857	0.0154752
trans86dbf314b9a7dd99	RP11-384F7.1	ENST00000482142	1.03742	2.05256	1.95223e-06	0.000463616
transe1d95e10f8a30762	P3H2	ENST00000319332	1.03681	2.05169	9.48033e-13	2.07394e-09
transda62ff895940283f	CD83	ENST00000379153	1.03668	2.0515	8.56555e-10	7.11549e-07
transaabb5063c9d3964f	ASTN2	ENST00000313400	1.03647	2.0512	5.22007e-08	2.28343e-05
trans6e297285272b4066	CTD-2509G16.5	ENST00000555736	1.03542	2.04972	2.31155e-11	3.35654e-08
trans63e51e42892b3ba0	RP11-320N21.2	ENST00000518598	1.03538	2.04965	1.02628e-08	5.86238e-06
transe81c4bc9841bc34b	NAALADL2-AS2	ENST00000424690	1.03476	2.04878	1.20992e-06	0.000313649
transf90843d71986e788	DNASE1L3	ENST00000483681	1.03454	2.04846	1.32562e-05	0.00215033
trans43f072bd5af76c6b	TCF7	ENST00000395029	1.03449	2.04839	1.79433e-11	2.7157e-08
trans6336c7dfdb8b0fa3	KCNMA1	ENST00000480683	1.03436	2.04821	1.03764e-05	0.00177052
trans0c67da529119dbb4	CXXC4	ENST00000394767	1.03433	2.04816	5.93703e-08	2.55081e-05
transfa3f09926c4302b7	ZBTB38	ENST00000514251	1.03415	2.04791	1.19795e-05	0.0019826
trans1b142624b61cb134	RP11-514P8.7	ENST00000514917	1.03383	2.04746	0.000138519	0.0128625
trans370315154f7677ec	ITPKB	ENST00000429204	1.0335	2.04698	5.94308e-12	1.06331e-08
trans31e3cfbee4c9e2f8	SLC7A6	ENST00000566454	1.03288	2.04611	1.08284e-06	0.000286036
transf064cd87d26363ca	SLC12A8	ENST00000469902	1.03257	2.04566	1.6132e-08	8.55194e-06
transc622b54f2f44f573	RP1-50J22.4	ENST00000411643	1.03209	2.04498	3.97865e-05	0.00500042
trans372d11ca43d7259d	PTPN13	ENST00000436978	1.03117	2.04368	9.01489e-06	0.00158295
trans77aed4fcf7935bb8	RP11-307C18.1	ENST00000610062	1.03085	2.04323	4.87151e-11	6.30609e-08
transb63dcf57e570f3ef	TMEM266	ENST00000388942	1.03063	2.04292	6.30207e-08	2.67905e-05
transd39f82fe66af7866	AFF3	ENST00000409579	1.02993	2.04193	8.82947e-09	5.16133e-06
trans14aa160b2b786c60	UBA2	ENST00000246548	1.02982	2.04177	0.000417285	0.028256
trans070a1b2560e07483	AGAP2	ENST00000547588	1.02967	2.04156	4.13049e-05	0.00514415
trans8be1647ca3e2d77f	RN7SL405P	ENST00000582502	1.02927	2.04099	0.000490395	0.0316645
transc9abed80d445d68c	N/A	N/A	1.02911	2.04076	2.76567e-14	1.03396e-10
transde3ab83e87b4dfd1	AHRR	ENST00000316418	1.02879	2.04031	2.15733e-07	7.47406e-05
transcf16e30ede9211b4	HLA-DRB5	ENST00000374975	1.0284	2.03976	1.17248e-05	0.00195172
transcb49d81b7b6ce173	BCL9L	ENST00000334801	1.02838	2.03973	1.05808e-06	0.000280724
trans19902b00ff4c6488	MGAT4A	ENST00000393487	1.02835	2.0397	2.56212e-11	3.66201e-08
transe5fad0183b8c0b6d	AJ271736.10	ENST00000483543	1.02812	2.03936	1.70591e-10	1.80868e-07
trans80b0a46ef25083c2	PLPP3	ENST00000371250	1.02712	2.03795	1.60948e-07	5.86456e-05
trans190bd10847f50127	KCNMB2-AS1	ENST00000437488	1.02689	2.03763	1.39324e-05	0.00223492
transb790837f0eea1cc1	NFKB2	ENST00000428099	1.02678	2.03747	0.000852797	0.0464195
trans4e0f53b959733fe6	SCARB1	ENST00000261693	1.02671	2.03737	0.00013058	0.0123113
trans3862b23a2167ced2	GPR153	ENST00000377893	1.0267	2.03736	7.01326e-07	0.000199502
trans4fc3d03ddf7492d9	N/A	N/A	1.02601	2.03639	2.13639e-05	0.00311801
transc8916a19529f454b	CXCL10	ENST00000306602	1.02559	2.03579	8.07799e-12	1.36716e-08
trans7f87a0e909352e37	VASH2	ENST00000366968	1.02557	2.03577	1.1036e-09	8.74784e-07
trans6fc46cc861389392	VASH2	ENST00000366968	1.02528	2.03536	2.40222e-07	8.15607e-05
trans7960e6809fa73ab4	PRKCH	ENST00000332981	1.02476	2.03462	7.14804e-17	5.82264e-13
trans166a8ce33ae4ae78	SETD6	ENST00000394266	1.02472	2.03456	5.87746e-05	0.00672393
transca622c1868d548c0	AL450992.2	ENST00000434182	1.02441	2.03412	4.42578e-06	0.000903673
trans2d46b4d3c2e3102a	GCNT1	ENST00000376730	1.02433	2.03402	5.14992e-11	6.63013e-08
transe23a312d7c49cfe7	NAALADL2	ENST00000454872	1.02422	2.03386	2.15925e-07	7.47813e-05
transaf2103a7a9fe26f8	IL9R	ENST00000369423	1.02374	2.03318	3.98297e-11	5.33512e-08
trans204c1292b02a8cca	CORO2A	ENST00000343933	1.0237	2.03313	6.27673e-08	2.67357e-05
transa7a90fa5f0d47f2f	SMCHD1	ENST00000320876	1.02345	2.03277	0.000241469	0.0191571
transe3b253354793bac2	FRMD4A	ENST00000357447	1.0234	2.0327	2.33068e-09	1.65381e-06
trans846c0868f3d0c078	SLC12A8	ENST00000469902	1.02259	2.03156	2.50606e-09	1.7608e-06
transf500d171d3895a48	N/A	N/A	1.02235	2.03123	1.78166e-10	1.86726e-07
trans269d7731dbb923d7	KCNC3	ENST00000376959	1.02216	2.03096	1.18589e-08	6.62308e-06
trans084df9baaca2e4b1	N/A	N/A	1.0213	2.02975	2.69864e-10	2.67178e-07
transe8dd685a0691e195	N/A	N/A	1.02102	2.02936	2.9702e-05	0.00401124
transffaf0ca2c436866a	SMARCA2	ENST00000382203	1.02087	2.02915	3.15158e-09	2.13356e-06
trans4454cf6e282a01a3	SEC16A	ENST00000290037	1.0208	2.02904	1.15096e-06	0.000301013
transc836c681f8b5216d	DENND5A	ENST00000328194	1.02072	2.02893	6.10946e-25	4.70866e-20
transa886a33188ecdd4a	BFSP2	ENST00000302334	1.02037	2.02844	0.000264034	0.0203934
trans378d6bb2ea862cc4	LARGE-AS1	ENST00000438159	1.02008	2.02803	1.24075e-05	0.00204264
trans322abb0a8122ff7e	OTULIN	ENST00000284274	1.01988	2.02776	0.000115643	0.0112544
transed0eebf2762d8de9	Y_RNA	ENST00000384587	1.01987	2.02773	1.02536e-07	4.06384e-05
transd3d9694a5eb16ab0	N/A	N/A	1.01967	2.02745	0.000553685	0.034491
transe8c5f0d4bebf87c3	NAALADL2-AS2	ENST00000424690	1.01954	2.02727	3.83575e-06	0.000802833
transe21c881d8b74224e	VPS39	ENST00000348544	1.01934	2.027	4.75896e-06	0.000955349
trans5c86ae30ec0aa2a0	AC010149.4	ENST00000455357	1.0189	2.02638	1.47667e-06	0.000368406
trans463a708660fb94aa	N/A	N/A	1.01862	2.02597	1.23008e-07	4.71484e-05
transe23374768c7b4b75	IFNGR1	ENST00000367739	1.01853	2.02586	8.1534e-06	0.00146243
trans79bdc2cac8cddf56	RAI14	ENST00000515799	1.01823	2.02544	1.30333e-08	7.16709e-06
trans301b4aa93439f512	C11orf63	ENST00000227349	1.01788	2.02495	4.35815e-10	4.01708e-07
trans6e358b7177c55e57	RP4-555D20.4	ENST00000606217	1.01763	2.02459	1.03806e-09	8.34726e-07
transcad20b89bd8a16b5	OCLN	ENST00000355237	1.01739	2.02426	5.14972e-06	0.00101688
trans968c7dd5231b6f94	LAIR1	ENST00000391742	1.01717	2.02394	2.14037e-09	1.53728e-06
transdc2b808add22d308	CBX1P1	ENST00000440184	1.01716	2.02393	3.46514e-08	1.62539e-05
transea22a89a68a086d2	N/A	N/A	1.01671	2.0233	1.32853e-05	0.00215318
transa76842faf4843d78	SPATA24	ENST00000451821	1.01668	2.02326	5.75388e-06	0.00111015
trans073579b46aae716d	ST3GAL6	ENST00000468553	1.01648	2.02298	3.05e-09	2.07742e-06
transd5ad9df39d0bb277	2002-09-01	ENST00000401990	1.01636	2.02281	0.000621436	0.0373619
transc17797fae1624dd4	RP11-333E1.1	ENST00000571689	1.01628	2.02269	3.61115e-22	9.27725e-18
transd86ef394d5bc0d2f	N/A	N/A	1.01606	2.02239	0.000362311	0.0255461
transd6edf27774c58f64	ITGAX	ENST00000562522	1.01575	2.02196	1.15272e-13	3.40691e-10
trans16058a1781df51c2	USP24	ENST00000294383	1.01566	2.02182	4.328e-07	0.000134294
transcbf6c5b200779d3c	AL928761.1	ENST00000615518	1.01552	2.02164	0.000927628	0.0491289
trans4c945c8e4c39b7ec	KCNIP2-AS1	ENST00000412353	1.01537	2.02142	8.47272e-05	0.00888374
trans96a14d1882a891e8	DNASE1L3	ENST00000483681	1.0152	2.02118	1.60713e-08	8.52877e-06
transd2e56b241364ca50	MICAL3	ENST00000441493	1.01497	2.02086	1.74528e-10	1.84262e-07
trans45eeca5da75bea22	N/A	N/A	1.01489	2.02075	1.11708e-07	4.36519e-05
trans747d11e076f64283	RP11-317G6.1	ENST00000559303	1.01473	2.02053	1.63848e-08	8.66301e-06
trans7f1e583c7cb594f4	RP11-111E14.1	ENST00000558050	1.01462	2.02037	5.13663e-09	3.22062e-06
transb94354b0aac4a4fb	FRMD4A	ENST00000357447	1.01447	2.02016	3.98099e-15	1.82967e-11
trans29b9fe4b693f24b7	CHST2	ENST00000309575	1.01447	2.02016	1.39562e-09	1.06661e-06
trans0b40a3500440a496	N/A	N/A	1.01409	2.01963	1.624e-05	0.00250551
trans65ef64791f7547ac	RABGAP1L	ENST00000251507	1.0139	2.01937	0.000162809	0.0144651
trans219cebaab95c27c9	USP17L10	ENST00000421288	1.01358	2.01891	2.39481e-05	0.0034049
transcc15276631f5d4bf	RGS6	ENST00000553525	1.01337	2.01862	0.00028391	0.0214832
transdd773f6ef12e0183	RP11-856M7.2	ENST00000584167	1.01326	2.01846	3.44437e-07	0.000110362
trans4fd444fbc1e7bb80	CDH23	ENST00000299366	1.01322	2.01841	2.01887e-10	2.08638e-07
transb2e9bf8ef915d81d	BIRC6	ENST00000421745	1.01317	2.01834	0.000415333	0.0281629
trans0cc5b064db0c030d	RP11-129B9.1	ENST00000470084	1.01302	2.01813	3.46414e-06	0.000738788
transb5c744269c680b05	N/A	N/A	1.01297	2.01806	9.50855e-10	7.76439e-07
transacd9b3e36db2808f	ADAM23	ENST00000264377	1.01293	2.018	4.24603e-09	2.74467e-06
trans0dfa0412f6baa767	SYT17	ENST00000355377	1.01278	2.0178	1.73343e-06	0.000420528
trans6fb2247f9f9767c4	SMG1P4	ENST00000523028	1.01247	2.01737	0.000466683	0.0305821
transbfb94c0849062728	KIAA0226L	ENST00000429979	1.01238	2.01724	9.87334e-06	0.00170177
trans4da4bf4e9c84ad6f	AGPAT5	ENST00000285518	1.01187	2.01653	2.30983e-06	0.000532633
trans957097d0c356615f	FAM129C	ENST00000335393	1.01168	2.01625	2.57214e-09	1.79714e-06
trans33bce10e51caf9e4	IFNGR1	ENST00000367739	1.01161	2.01616	4.19068e-08	1.89304e-05
trans9e67dee48e25a20c	RP1-283E3.8	ENST00000598846	1.01128	2.01569	9.46664e-07	0.000256488
transc0e2262e843e6bcd	SLC2A9	ENST00000506583	1.01112	2.01548	3.23571e-05	0.00428717
transa3aee9d36c5ddd55	SCP2	ENST00000371514	1.01107	2.0154	6.90589e-07	0.000196848
trans44c51e1886ef712d	PSMG4	ENST00000419065	1.01104	2.01537	1.29509e-11	2.07948e-08
trans8d9817e7e45503ae	PRPF40B	ENST00000548825	1.01081	2.01504	0.000148005	0.013524
transc9a02e6a342d06f8	GCNT1	ENST00000444201	1.0097	2.01349	1.5277e-07	5.63153e-05
trans70db1588bf0994d4	IL12RB2	ENST00000262345	1.00927	2.01289	1.82213e-07	6.49397e-05
transd072e3e9036f347f	DNMBP-AS1	ENST00000434409	1.00907	2.01261	5.70116e-08	2.45791e-05
transa0ef878c555b518e	PPP4R4	ENST00000304338	1.00865	2.01202	2.85257e-07	9.40777e-05
trans43ac133868200357	LCP1	ENST00000398576	1.00862	2.01198	0.000231684	0.0186033
trans953cd1353c4cee17	FHOD3	ENST00000590592	1.00857	2.01191	0.000315072	0.0231404
transb9258ece1cd4c72b	PIEZO2	ENST00000580640	1.00855	2.01189	2.10953e-05	0.00308645
trans6d51e544fe1525da	RP11-30J20.1	ENST00000524346	1.00817	2.01136	2.46151e-09	1.73314e-06
trans8ceb165acbe674b9	P3H2	ENST00000319332	1.00791	2.01099	9.71548e-12	1.61808e-08
trans47e5ddcd89fac06e	CCL20	ENST00000409189	1.00771	2.01071	8.01739e-05	0.00853109
trans46c6ee153906119a	RABGAP1L	ENST00000251507	1.00766	2.01065	9.33132e-07	0.000253576
trans93cfec48b8350228	ITGAX	ENST00000562522	1.00765	2.01063	2.19902e-12	4.38025e-09
trans4f3763c2cd7a4e68	RP11-266L9.6	ENST00000576103	1.00758	2.01053	6.98367e-14	2.22132e-10
transcaa104bedb6bcaa4	RNA5SP127	ENST00000411051	1.00749	2.01041	5.39713e-05	0.00631428
trans5c6d5ca232c46ce5	IFNGR1	ENST00000367739	1.00743	2.01032	6.82426e-07	0.000194965
trans9520b4f8e5e13209	CARD11	ENST00000396946	1.00713	2.00991	3.39558e-06	0.000727264
transa29dc5523521379b	RP11-102N12.2	ENST00000503844	1.00691	2.00961	2.31088e-06	0.000532752
trans9d488bc50ac20f48	TMPO	ENST00000556029	1.00671	2.00933	0.000197078	0.0166014
trans04b2d6084b1f79ae	ITGAX	ENST00000562522	1.00663	2.00922	3.09642e-13	8.01653e-10
trans8b44ed666327d463	PTBP1P	ENST00000554374	1.00649	2.00902	4.36879e-09	2.81313e-06
transad6693ae27971837	PTK2	ENST00000340930	1.00613	2.00852	1.79212e-14	6.98668e-11
transfa0798c6c3aab6fa	RP11-981G7.6	ENST00000606115	1.00554	2.00769	3.03449e-08	1.4575e-05
trans22e2cd7c1c233942	CMTM3	ENST00000424011	1.00546	2.00758	5.59374e-05	0.00648824
transab6bc5b1a55544a9	ZBTB38	ENST00000514251	1.00545	2.00757	4.68549e-09	2.98255e-06
trans2ba3f0e372a61b1c	DFNB31	ENST00000374059	1.00523	2.00726	8.51718e-09	5.01953e-06
trans16b40e553299b266	N/A	N/A	1.00504	2.007	0.000506132	0.0323928
transeaccb17307866d57	N/A	N/A	1.00471	2.00654	2.03813e-09	1.47335e-06
trans2a4ae2c0ed9ca275	U91319.1	ENST00000571619	1.00463	2.00643	0.000158208	0.0141751
trans2ef1e9fb2445f0dc	TMEM136	ENST00000529187	1.0044	2.00611	2.16179e-10	2.21243e-07
trans96070ae4371394ec	RP11-66N24.3	ENST00000555968	1.00417	2.00579	2.53425e-05	0.00355573
trans28bab0ae43f02145	CREB5	ENST00000357727	1.00407	2.00565	8.59306e-12	1.44944e-08
transee3a5f7848107671	RGS9	ENST00000449996	1.00357	2.00496	4.1825e-07	0.000130345
trans17d74c41aed8444a	AHNAK	ENST00000378024	1.0033	2.00458	0.000109077	0.0107811
transdb921b1978d344d6	LOXL3	ENST00000264094	1.00326	2.00453	7.13736e-08	2.98462e-05
transb5fcee461a46f2c1	FAM129C	ENST00000599124	1.00306	2.00425	8.76628e-05	0.00911315
trans7931aca002d735c2	UST	ENST00000367463	1.00276	2.00383	3.91905e-09	2.56942e-06
transe8cd3fbb908b6a3a	N/A	N/A	1.0022	2.00306	4.33502e-07	0.00013438
trans41e87ae86d633b86	SMARCA2	ENST00000382203	1.00214	2.00297	8.73675e-15	3.6626e-11
trans64a0d893e2210812	CCL22	ENST00000219235	1.00192	2.00266	1.91175e-06	0.000455839
transfac58882a18216b6	HDAC1	ENST00000373548	1.00181	2.00252	0.000203922	0.0170037
transdb6567282f2a43c9	CYBRD1	ENST00000321348	1.00073	2.00101	9.0085e-10	7.44097e-07
trans806418cebe61a702	MICAL3	ENST00000441493	1.00048	2.00066	1.13639e-10	1.29238e-07
trans03d697f42cde905d	TPM3P8	ENST00000330554	1.00035	2.00049	7.90189e-09	4.7154e-06
transefa0b372e6b895e6	PON2	ENST00000633192	1.00034	2.00047	1.11288e-07	4.35387e-05
trans633d5fa138ef0362	KLHL6	ENST00000341319	1.00018	2.00025	3.50699e-05	0.00455623
trans44b7c6c1797b2680	MARVELD2	ENST00000413223	1.00016	2.00022	3.80232e-07	0.000120217
trans49baa0779ed5534c	SLC12A8	ENST00000469902	1.00007	2.0001	1.13646e-09	8.97288e-07
trans4a86cbb32b5a824c	N/A	N/A	1.00007	2.0001	8.69847e-12	1.46475e-08
trans1116048113ae2343	ISG15	ENST00000624697	-1.00076	0.499738	3.9383e-06	0.000819673
transd97243b7509b943b	ZFYVE16	ENST00000510158	-1.00084	0.499708	2.03383e-06	0.000480262
trans2b107ba7c832a57f	MALSU1	ENST00000466681	-1.0011	0.499619	0.000705011	0.0407183
trans6652adbfbb00b5c1	MCC	ENST00000302475	-1.00206	0.499286	4.58202e-08	2.04493e-05
trans699ef045ee5cb141	PSAT1	ENST00000376588	-1.00215	0.499255	1.42609e-06	0.000357836
trans2ad5d189e76f70c7	N/A	N/A	-1.00273	0.499056	3.19116e-07	0.00010344
trans6788172cee009b60	XBP1	ENST00000403532	-1.00382	0.498679	6.31767e-05	0.00709851
transc9d48bb4380b5532	N/A	N/A	-1.00385	0.498666	0.000907709	0.0483885
trans64024b07617fb984	ANKRD29	ENST00000592179	-1.0039	0.498649	1.17363e-08	6.5656e-06
trans55d9db20f834246c	GUF1	ENST00000281543	-1.00416	0.498561	0.000942954	0.0496803
trans38911107944d5214	CHL1-AS1	ENST00000417612	-1.00437	0.498488	1.86251e-08	9.67517e-06
transd8971d1e54560c78	LDOC1	ENST00000370526	-1.00492	0.498297	1.56686e-07	5.73853e-05
trans4ebc96ce0bc72fcd	DHX9	ENST00000367549	-1.00498	0.498276	0.000198036	0.0166598
trans155f7893695cda5e	SAR1B	ENST00000402673	-1.00526	0.498181	6.27217e-05	0.00706337
trans5146198b0f3bef54	EDEM3	ENST00000367512	-1.00602	0.497917	0.000589975	0.0360213
transfd409793b673b781	CLTC	ENST00000621829	-1.00713	0.497537	0.000825922	0.0454205
trans851574a30d6947f4	CCAR2	ENST00000308511	-1.00719	0.497513	2.98868e-05	0.00403144
trans4072bd2e9d30aa31	IFITM1	ENST00000328221	-1.00796	0.497249	1.96575e-07	6.91042e-05
trans234228fda6ca6d99	N/A	N/A	-1.00858	0.497035	0.000311118	0.0229256
transea331d17880716c6	EFR3A	ENST00000254624	-1.00917	0.496831	2.53078e-05	0.00355284
transa7d72d6d29e27a53	P2RX5-TAX1BP3	ENST00000550383	-1.0101	0.49651	2.69827e-05	0.00372977
transc29d9031bd584e37	LINC00462	ENST00000425350	-1.01046	0.496388	0.000201289	0.0168614
transb68684f859096b39	AC005083.1	ENST00000430859	-1.01047	0.496385	0.000941038	0.0496109
trans50145bc27350d16b	RP11-579D7.2	ENST00000548742	-1.01094	0.496221	4.76517e-07	0.000145782
transc0d98d1753a4b543	CLEC2D	ENST00000290855	-1.01137	0.496074	2.62406e-11	3.73455e-08
trans3bfcf43543ca4444	TC2N	ENST00000435962	-1.01267	0.495628	4.40762e-09	2.83025e-06
trans8a4236676eeae69d	PARP9	ENST00000360356	-1.01328	0.49542	0.000275199	0.0210144
transb3c40f7a5fed22e2	DDOST	ENST00000415136	-1.01414	0.495122	0.00066992	0.0393259
transf6819030ec747419	MIR4537	ENST00000581717	-1.01454	0.494987	0.000686961	0.0399958
trans989fe579fe53505b	SERPINE2	ENST00000409304	-1.01482	0.49489	2.27762e-05	0.00327264
trans9b06f9edd811dc6a	ACO2	ENST00000396512	-1.01585	0.494538	0.000233442	0.0187025
trans5ea4ef49150bdc8b	CHL1	ENST00000256509	-1.01634	0.494369	3.18152e-09	2.15016e-06
trans16506bb04b8c97c5	IRF7	ENST00000397574	-1.0164	0.494347	4.87997e-06	0.000975732
trans387e17eb6ddf7102	SAP130	ENST00000357702	-1.01661	0.494276	0.000892573	0.0478899
trans7bfd1dc5e708b57d	KCNK6	ENST00000263372	-1.01753	0.49396	1.38406e-05	0.00222375
transd72b01f2954280b9	ESCO1	ENST00000269214	-1.01824	0.493717	0.000276392	0.0210814
trans2c1e7957d0306c85	ERICH5	ENST00000318528	-1.01909	0.493429	4.46666e-08	2.00574e-05
trans88fcd0dc9a8c0fe7	CCL4L2	ENST00000615418	-1.01929	0.493359	6.56522e-05	0.00731772
transff3f90cffeecb042	E2F3P1	ENST00000589887	-1.02039	0.492983	4.68554e-06	0.000944491
trans54af0e8e9290da31	MDM2	ENST00000258149	-1.0209	0.492808	1.40972e-05	0.00225469
trans510bfb6093e931ff	RP11-35G9.5	ENST00000588925	-1.02113	0.492732	4.88301e-06	0.000976145
trans025d6fafec6e4c87	SLC2A5	ENST00000377424	-1.02122	0.492699	8.9304e-07	0.00024494
transf358402aa671bf87	RP11-689B22.2	ENST00000550306	-1.0216	0.492568	5.86965e-06	0.0011274
transc0b6e5d98f74c36c	TBX15	ENST00000369429	-1.02161	0.492565	5.61694e-05	0.00650544
trans0bf819ca68aaddb1	WDR6	ENST00000395474	-1.02343	0.491946	0.000102346	0.0102626
transb6bccf0339552299	ZNF492	ENST00000456783	-1.02397	0.491762	1.79299e-05	0.00270713
transf0b6c903268bb6fa	N/A	N/A	-1.02407	0.491726	1.05543e-08	5.98516e-06
trans652b81cb977368a3	BFSP2	ENST00000302334	-1.02444	0.491602	0.00040898	0.0278472
trans72f4b70871685843	FLT1	ENST00000541932	-1.02448	0.491588	9.55572e-10	7.79022e-07
transde359ccfd213ad7b	CHST3	ENST00000373115	-1.02453	0.491569	2.54689e-06	0.000574602
transff48095902f03521	SIX3	ENST00000260653	-1.02517	0.491351	7.09905e-06	0.00131256
trans4353173840774faa	RUFY1	ENST00000319449	-1.0256	0.491208	8.29271e-05	0.00874404
transbb37c598f1d67edf	SYTL3	ENST00000360448	-1.02593	0.491095	5.43941e-16	3.42762e-12
trans5ba37bcbb682f6e9	RP11-728F11.3	ENST00000531850	-1.02597	0.491079	2.75338e-08	1.34243e-05
trans20e045885f615943	IFI44	ENST00000370747	-1.02639	0.490938	4.58223e-07	0.000140787
trans4ee417d435047ced	BEND4	ENST00000502486	-1.02839	0.490256	1.34391e-07	5.06776e-05
transdaf88ef3df2f8fa4	N/A	N/A	-1.02901	0.490047	2.16084e-07	7.48104e-05
trans939db144f9baba85	FAM46C	ENST00000369448	-1.02906	0.490029	1.10113e-07	4.31326e-05
trans45f42fc8dcda7a71	SYAP1	ENST00000380155	-1.02995	0.489728	0.000514503	0.0327611
trans21ac7254eb1541ea	DLG3	ENST00000542398	-1.03029	0.489611	9.32905e-09	5.39669e-06
trans68159482fda38578	NCALD	ENST00000311028	-1.03043	0.489565	8.19646e-06	0.00146805
trans2838c3f3b430091f	SAMD5	ENST00000367474	-1.03044	0.48956	1.4405e-06	0.00036073
trans2d85c2efca6ea538	PIP5K1B	ENST00000265382	-1.03066	0.489485	9.07147e-08	3.67091e-05
trans3b300cfc5e52ec33	N/A	N/A	-1.03106	0.489349	0.000439654	0.0293453
trans983a1c52b46c7a35	RCC1	ENST00000373833	-1.03112	0.489331	0.000678334	0.0396617
transbd776b02ce3acdb2	RP11-1094M14.12	ENST00000588445	-1.03121	0.489301	2.72297e-05	0.00375376
trans4df3d3f9ce0d71ae	SGPP2	ENST00000321276	-1.0324	0.488896	3.992e-06	0.000828611
transd5962eb2db609e6c	WNK1	ENST00000530271	-1.03322	0.488619	0.000860087	0.0467021
transb647dd08093514e9	N/A	N/A	-1.03324	0.488612	8.00894e-06	0.00144376
trans5cac5f685d8f0c77	ASPH	ENST00000379454	-1.03365	0.488473	2.58404e-05	0.00361193
trans3a965b80c2de3d6d	NCOA2	ENST00000452400	-1.03379	0.488426	1.67718e-05	0.0025671
trans9de67637353a8f5c	FAM21C	ENST00000336378	-1.03441	0.488216	0.000279091	0.021221
trans0b3e006c82527258	RP11-290C10.1	ENST00000545258	-1.0348	0.488082	4.7938e-09	3.04184e-06
trans085aa875b79b51bb	DHX58	ENST00000251642	-1.03513	0.487971	4.302e-05	0.00529912
trans9b78e82642c0dbbb	SYT1	ENST00000393240	-1.03585	0.487728	2.19292e-13	5.93826e-10
trans438a0b63a378cab0	SSR4	ENST00000320857	-1.03825	0.486918	0.000371569	0.026014
transf917f1d670a2c955	HNF1B	ENST00000617811	-1.04001	0.486324	3.24187e-11	4.4564e-08
transde38b23f60a95f2b	LINC00462	ENST00000425350	-1.04003	0.486318	0.000119091	0.0115064
trans9d363e2804807b77	RB1	ENST00000267163	-1.04131	0.485885	6.14713e-06	0.00116928
trans7b2ba6fcb62de03f	STIL	ENST00000337817	-1.04225	0.48557	0.000614411	0.0370686
trans685042921523f019	METTL17	ENST00000339374	-1.04322	0.485242	0.000318403	0.0233064
transcaa7556d6f3b5efc	FCER1G	ENST00000289902	-1.04339	0.485186	2.7216e-07	9.04444e-05
trans492d971eaed9e156	AL122127.25	ENST00000418566	-1.04393	0.485006	2.64419e-05	0.00367345
trans7f88b507f731bcac	NSG1	ENST00000421177	-1.0443	0.48488	1.81395e-05	0.00273281
trans29a7fc660d4d2ba0	CNKSR2	ENST00000379510	-1.04466	0.484758	6.52651e-08	2.76378e-05
transb65eb8ba6db04ded	CHL1	ENST00000256509	-1.04542	0.484502	1.66643e-06	0.000407331
transf8e55f28ef62d630	RP1-121G13.3	ENST00000406773	-1.04601	0.484305	0.000318872	0.0233288
transf3fe119ebd016d17	2006-03-01	ENST00000274140	-1.04678	0.484047	9.69285e-05	0.00985512
transc5439485649aa27e	NETO2	ENST00000562435	-1.0468	0.48404	0.000272417	0.020856
trans099bb4ef70a7fbbf	N/A	N/A	-1.04713	0.483929	8.48384e-07	0.000234683
trans975c5c816245e023	MORN2	ENST00000410014	-1.04748	0.483812	0.000189993	0.01615
transc2792c1f7f172b28	LHFPL3-AS2	ENST00000453666	-1.04784	0.483692	1.62777e-05	0.00251025
trans07d3a9c792d84ff6	ZNF433	ENST00000419886	-1.04808	0.483612	4.60559e-05	0.00558249
transcbc2f3471eae6c80	IGLV1-36	ENST00000390301	-1.04851	0.483467	7.22804e-05	0.00790352
transe8626ca15b25f565	NSG1	ENST00000421177	-1.04927	0.483214	4.01089e-06	0.000831671
trans6c5a30be0bac3135	CD79B	ENST00000006750	-1.04935	0.483187	1.5256e-05	0.00239096
transebb027c8ab09d4bc	PYHIN1	ENST00000368140	-1.05103	0.482623	5.61796e-06	0.00108853
trans347003943db587f7	CACNA1D	ENST00000288139	-1.05283	0.482021	3.46009e-08	1.62378e-05
transa6d97dc586a65baa	CCNI2	ENST00000614847	-1.05345	0.481813	6.82895e-05	0.00754953
trans87a781c538eb0ec7	MCTP2	ENST00000357742	-1.05525	0.481214	1.09198e-05	0.00184363
transd0af856b90d58e2e	SOAT2	ENST00000301466	-1.05529	0.481201	3.06206e-10	2.98732e-07
transe08025dba48185bd	CACNA1D	ENST00000288139	-1.05598	0.480971	2.27129e-08	1.13955e-05
trans4b604e09aa790916	IGHV4OR15-8	ENST00000557788	-1.05601	0.480961	0.000384878	0.0266792
transa5fd5f1e49afb994	RP11-468E2.1	ENST00000530611	-1.05626	0.480877	0.000646846	0.0384102
transe8b23db04d69b185	CHD9	ENST00000566029	-1.05681	0.480693	0.000629228	0.0376681
trans1774192894079a0b	RP11-35G9.5	ENST00000588925	-1.0573	0.480529	9.53117e-06	0.00165619
trans5d2ee41078a0618f	LAG3	ENST00000203629	-1.05751	0.480461	7.99119e-05	0.00851225
transe8d439ca856e6cb5	N/A	N/A	-1.05826	0.480211	0.00030566	0.0226349
trans752244dd20a6b2e1	LHFPL3-AS2	ENST00000453666	-1.05831	0.480196	1.04519e-07	4.12935e-05
trans7a462fb2edbbaeb9	COL19A1	ENST00000620364	-1.05873	0.480055	1.5013e-12	3.13376e-09
transcea5c55fcf754235	C1orf27	ENST00000287859	-1.05933	0.479854	0.000666985	0.0392082
transfe87c526d2e23d03	CSRP2	ENST00000552330	-1.05978	0.479704	4.39516e-05	0.00538804
trans8f638213f16b4d04	NCAPH2	ENST00000420993	-1.06023	0.479556	5.89517e-06	0.00113044
transba61adc36cba37a2	EP400	ENST00000389561	-1.06046	0.479479	1.2073e-06	0.000313214
transd979b86ae72c12e5	RASSF6	ENST00000395777	-1.06059	0.479437	1.92537e-06	0.000458324
trans201adde65f024f5c	CHL1	ENST00000256509	-1.06061	0.479429	1.84645e-10	1.92911e-07
trans0ff149a009122da8	N/A	N/A	-1.06187	0.479011	1.10681e-06	0.000291367
trans597a71f0741b4033	AL122127.25	ENST00000418566	-1.06208	0.478941	2.26935e-05	0.00326404
transd3b9b4c019f0bffb	APOBEC3H	ENST00000401756	-1.06305	0.47862	1.76223e-06	0.000426379
transf2aab63b6a8f0c2b	IGHV3-64	ENST00000618085	-1.06378	0.478378	8.4337e-05	0.00885471
trans12a1cef5b02bd86a	SNED1	ENST00000310397	-1.06413	0.478262	2.65406e-05	0.00368356
transe1398691903373b1	NAA25	ENST00000261745	-1.06435	0.478187	2.26357e-05	0.00325666
transb63bfdb1c8754549	RNA5SP69	ENST00000364477	-1.06447	0.478147	1.52332e-09	1.14834e-06
trans9a172e6e0033331e	AC016723.4	ENST00000436982	-1.06456	0.478117	3.73014e-13	9.35219e-10
trans1e068ae94d443767	FLT1	ENST00000282397	-1.06471	0.47807	4.38202e-09	2.81802e-06
transe607bd778220e70d	Y_RNA	ENST00000363382	-1.06582	0.477701	0.000306052	0.0226555
transf6dbceb825bd8cd3	ST3GAL4	ENST00000444328	-1.06627	0.477551	1.12246e-07	4.37767e-05
trans746fecf8c26719a6	OPRM1	ENST00000337049	-1.06782	0.477039	2.37099e-06	0.000543483
trans7b9a4ef5ca148949	CORO1B	ENST00000341356	-1.06828	0.476889	4.50961e-06	0.000917985
trans696e08721a39aecb	SHMT2	ENST00000328923	-1.06859	0.476783	3.05174e-05	0.00409871
transc9b54bbcfe42c62e	SOAT2	ENST00000301466	-1.06871	0.476744	2.03062e-07	7.10632e-05
trans2d6510b9762b2ca5	EPRS	ENST00000366923	-1.06895	0.476667	0.000210653	0.017374
trans0d2d7c8e873daa13	HMGCR	ENST00000343975	-1.0692	0.476583	0.000203559	0.0169875
transf3c878f2aeed2388	AC104024.1	ENST00000428142	-1.07197	0.475668	1.1849e-08	6.62123e-06
trans9ea57ad0431d165a	AGO2	ENST00000220592	-1.07243	0.475517	7.8791e-05	0.0084314
trans70e95726878e3f81	SLC12A2	ENST00000262461	-1.07253	0.475484	2.25884e-05	0.00325126
trans372d381d556ed52b	EMC7	ENST00000256545	-1.07366	0.475111	0.000671316	0.0393709
trans8cbad07e4d64df7a	CLK1	ENST00000434813	-1.07443	0.474858	6.43798e-05	0.00720636
transe2dc7c07885ac2b0	KIAA0125	ENST00000630242	-1.07518	0.47461	0.000767425	0.0431703
trans655dea6a1a6f3330	NSG1	ENST00000421177	-1.07536	0.474552	2.45588e-06	0.000558218
trans119dace4ae1962e0	AC069542.1	ENST00000624816	-1.07564	0.474462	1.39445e-09	1.06652e-06
trans22395eac55d61fd7	N/A	N/A	-1.07583	0.474399	4.30884e-12	8.02447e-09
transb41db07f25cc6f41	PKN3	ENST00000291906	-1.07679	0.474083	0.000208975	0.0172754
transdd053985e57d9083	ACSM3	ENST00000289416	-1.07712	0.473975	4.72456e-06	0.000950445
trans7aa3dbf8e721457b	CARD19	ENST00000375464	-1.07721	0.473944	0.000454568	0.0300327
transff1a33f6cbc62620	DDX50	ENST00000610822	-1.07799	0.473689	0.00019147	0.0162328
trans5360e5acc344e9b0	RP5-1174J21.2	ENST00000451332	-1.07879	0.473426	3.04307e-09	2.07553e-06
trans38c444ea13c936dd	AL122127.25	ENST00000418566	-1.07912	0.473316	0.000758605	0.0428547
trans097d67b296d2ed62	AKAP13	ENST00000394518	-1.08052	0.47286	2.8268e-05	0.00386077
trans6204be3a1f64f3c3	MACROD2	ENST00000217246	-1.08059	0.472836	4.81731e-06	0.00096489
transc2b57f35570afd86	RP4-583P15.15	ENST00000490623	-1.08091	0.472731	6.31701e-07	0.000183296
trans96a1e82c480ceaf4	PPP1R26	ENST00000356818	-1.08106	0.472681	3.54779e-10	3.38537e-07
trans9c2cf7ad3be36b03	MIR4537	ENST00000581717	-1.08237	0.472252	0.000136073	0.0126895
trans899946e2e2d8fb4a	PRPF4	ENST00000374199	-1.08282	0.472105	2.18967e-07	7.56256e-05
transdefb3be6d9260f8c	CA2	ENST00000285379	-1.08325	0.471964	8.73645e-11	1.03102e-07
transaa8cea74701398af	RP11-981P6.1	ENST00000552778	-1.08332	0.471942	9.23897e-05	0.00948638
trans0d034edb78ea673a	MIR4538	ENST00000581377	-1.08447	0.471566	0.000156364	0.0140637
transf382f4a2f1ba19e6	LHFPL3-AS2	ENST00000453666	-1.08488	0.471432	1.68354e-09	1.25412e-06
transeb58f2988aa5976a	BHLHE23	ENST00000612929	-1.0849	0.471426	2.81503e-06	0.000625936
transb6b4163223ebe511	GRM8	ENST00000339582	-1.08595	0.471081	6.02253e-05	0.00684689
trans8ece82383b248f53	CLVS1	ENST00000519846	-1.08662	0.470862	1.91813e-10	1.99154e-07
trans4451d7cd1838ec23	PEX5L	ENST00000467460	-1.08687	0.470783	0.000249218	0.0195775
trans234a75b8c7cf9724	CYP1A1	ENST00000379727	-1.08741	0.470605	3.55587e-08	1.66123e-05
trans2cec2311cacc9ac4	MACF1	ENST00000564288	-1.08765	0.470527	2.14739e-05	0.00313132
transcc569874d93565e8	P2RX5-TAX1BP3	ENST00000550383	-1.08893	0.47011	2.3392e-05	0.00334339
trans67d8b1ba3e06d5f4	IFNGR2	ENST00000381995	-1.08926	0.470002	0.000149586	0.01363
trans1c65fc78c772797d	SYNE2	ENST00000358025	-1.08934	0.469978	4.91691e-15	2.18951e-11
trans7dd5dfef0a5886bb	LRRC16A	ENST00000329474	-1.09017	0.469706	2.8796e-08	1.39582e-05
trans6d0d18d25772e7ef	HOOK1	ENST00000371208	-1.09083	0.469491	4.9885e-07	0.000151413
trans07a63bc10dab9cdb	SOAT2	ENST00000301466	-1.09099	0.46944	5.32988e-14	1.77477e-10
trans04c314dad347f5c9	IGHD	ENST00000613640	-1.09108	0.469409	2.33997e-06	0.000537973
transae1214ca9243b719	MCC	ENST00000408903	-1.09248	0.468953	1.21873e-07	4.68027e-05
transb146788740abf6d7	DUS2	ENST00000565263	-1.09383	0.468516	5.75841e-05	0.00662386
transb90130663b2c9395	PYHIN1	ENST00000368140	-1.09406	0.468442	7.1114e-05	0.00780375
trans6081a95ca33237eb	TGFB1I1	ENST00000394863	-1.0944	0.468329	1.52551e-05	0.00239096
transbf46b284ed55a61e	PEX5L	ENST00000467460	-1.09495	0.468151	1.04431e-08	5.9484e-06
trans3338a1dd547dc7cf	TMCO3	ENST00000434316	-1.0958	0.467876	0.000380701	0.0264687
trans212e4592955afff3	CTC-484P3.3	ENST00000513849	-1.09661	0.467614	2.2158e-05	0.00320496
transc726a053da639a4a	IGHV4-55	ENST00000520889	-1.09676	0.467565	2.57391e-06	0.000580046
trans0ed8839bee4b6712	TEX19	ENST00000333437	-1.09703	0.467478	3.35976e-12	6.42414e-09
transfe5c5d1b444ac78c	AC091697.1	ENST00000411098	-1.09772	0.467253	2.12136e-08	1.07564e-05
trans88a6ff8bdf385662	BCL2L15	ENST00000393316	-1.09773	0.467252	9.72479e-17	7.61217e-13
trans616ca65f1bf5231a	N/A	N/A	-1.09985	0.466566	0.000857347	0.0466013
trans352356d5efe214e4	MT1E	ENST00000306061	-1.1004	0.466388	9.35908e-06	0.00163138
trans0d45869fcebfa8e6	MCM5	ENST00000216122	-1.10125	0.466113	4.62522e-06	0.000934681
transe3c2116ed2f8aefb	BPTF	ENST00000321892	-1.10152	0.466025	8.78502e-05	0.00912705
transf5f5cd56b6f21ed9	RFX2	ENST00000303657	-1.10306	0.465528	5.72656e-08	2.46673e-05
transb8ce9b5ae8685e5e	GAS2	ENST00000454584	-1.10385	0.465275	6.25844e-07	0.000182214
trans079a96d1f3bbc5c9	PDE3B	ENST00000282096	-1.10439	0.465099	2.30491e-06	0.000532082
trans0068028e3a72c914	PKP4	ENST00000389759	-1.10466	0.465011	1.45162e-05	0.00230898
trans5f821ba1f309f0ea	GAS2	ENST00000454584	-1.10599	0.464583	2.01008e-06	0.000475439
trans7f049fea366cf663	LGALS8	ENST00000526589	-1.10603	0.464571	0.00012955	0.0122423
transedaf154293c41321	DYM	ENST00000269445	-1.10649	0.464423	1.64148e-06	0.000402016
trans6817324729a32f05	MCTP2	ENST00000543482	-1.10828	0.463846	3.39925e-09	2.27206e-06
transbaa8d81b0d6e4c54	C1orf186	ENST00000331555	-1.10855	0.463761	8.48321e-05	0.00889167
trans29301f64f5f3f06d	MCTP2	ENST00000543482	-1.10929	0.463521	1.13575e-10	1.29238e-07
transb3e6394925c850b1	LAG3	ENST00000203629	-1.1098	0.463358	1.21637e-07	4.67481e-05
transc16bff9ad545b07a	CPXM1	ENST00000380605	-1.10986	0.463339	6.78073e-06	0.0012675
transfcf7675434c2e736	HIST2H2AA4	ENST00000607355	-1.11003	0.463285	3.55236e-05	0.00460128
transcec9f90c9638d263	IGLC6	ENST00000410078	-1.11047	0.463143	1.98588e-06	0.000470493
trans5a4d0dee00ec426b	PARD6G	ENST00000353265	-1.11064	0.463088	6.27429e-05	0.00706417
transc067391dd38d8db4	F2RL3	ENST00000248076	-1.11156	0.462794	3.64857e-07	0.000115904
transee174d680214241b	N/A	N/A	-1.11229	0.462559	3.2509e-14	1.19311e-10
transd961ef696560d8a3	LINC01237	ENST00000430555	-1.11371	0.462103	4.95167e-09	3.12027e-06
transdce4e068a49417c5	TCL6	ENST00000459662	-1.11378	0.462083	2.43452e-05	0.00344766
trans0369128e3be7e793	EMID1	ENST00000334018	-1.11451	0.461847	0.000450951	0.0298745
transcb8f2ab2d52654ab	N/A	N/A	-1.116	0.461371	0.00077434	0.0434642
trans6e30deef98d82436	RP11-474B16.1	ENST00000549251	-1.11652	0.461205	5.90975e-09	3.65956e-06
trans1e9a67103a47797b	B3GNT7	ENST00000287590	-1.11655	0.461195	6.40399e-05	0.00717392
trans8957fab628f656a2	E2F3P1	ENST00000589887	-1.11665	0.461163	1.59035e-10	1.70645e-07
trans9c57fedda2996152	ATP2C1	ENST00000504948	-1.11862	0.460534	3.18685e-05	0.00423587
trans57de88db8ebdd278	RP11-7I15.3	ENST00000533697	-1.11914	0.460369	2.09164e-06	0.000492026
trans66d0ef02fb8d54e9	PKD1P6	ENST00000605794	-1.11915	0.460364	0.000186723	0.015941
trans625ce43c848b88d6	PYHIN1	ENST00000392254	-1.12123	0.459702	3.57601e-06	0.000758128
transf7354893bb8be926	IGLV8-61	ENST00000390283	-1.1214	0.459646	0.000468716	0.0306781
trans87dd6644f3eacff1	N/A	N/A	-1.12172	0.459546	0.000215847	0.0176874
transdbc8c67702294003	ITGB2-AS1	ENST00000609694	-1.12231	0.459357	0.000496331	0.0319453
transb624113c37cf6394	TTI1	ENST00000373448	-1.12317	0.459085	0.000147736	0.0135105
trans9cdbca47c4b3ba18	C15orf39	ENST00000360639	-1.12476	0.458579	1.4812e-05	0.00234264
trans9f6116bf92347155	DNMT1	ENST00000359526	-1.12503	0.458492	0.000567453	0.0350702
trans931166bb34f65958	ATXN2L	ENST00000395547	-1.12584	0.458234	0.000196986	0.0166007
trans9cea8bc5faf9f92d	AKAP7	ENST00000342266	-1.12591	0.458213	3.10545e-08	1.48376e-05
trans784b5411135033c8	VAMP4	ENST00000236192	-1.12592	0.458211	2.36175e-05	0.00337129
trans9a1b57d58f99df9e	AC005083.1	ENST00000430859	-1.12659	0.457998	4.61549e-06	0.000934412
transaa1c36e679e7be8a	ARHGAP5	ENST00000345122	-1.12933	0.457128	2.05286e-05	0.00302398
trans7f30b0a16881d2cd	SERPINB9P1	ENST00000545177	-1.12949	0.457079	1.69064e-06	0.000412242
trans5b291331e5bbd530	MIR4539	ENST00000579784	-1.12966	0.457023	0.000117798	0.0114201
transb1903de9d11f77ae	RN7SL132P	ENST00000478131	-1.12971	0.457006	0.000123968	0.0118519
trans84fbe95602de44b5	IGLV1-36	ENST00000390301	-1.13106	0.456581	5.10552e-05	0.00604013
transdae6e8ae08164167	HSP90B1	ENST00000299767	-1.13123	0.456527	9.26752e-05	0.00950774
trans40ba424fa6ae7062	NCAPD2P1	ENST00000432906	-1.13125	0.456521	3.00699e-10	2.93931e-07
transb7f8aede93c576aa	N/A	N/A	-1.13246	0.456139	1.91571e-07	6.77518e-05
trans3709b7c87a29d8d9	NTRK2	ENST00000376214	-1.13337	0.45585	1.22545e-09	9.53271e-07
trans52263f7dc82468a6	ASPH	ENST00000445642	-1.13439	0.455528	2.83104e-07	9.35338e-05
trans77ac5826dbb5c339	CYP27A1	ENST00000258415	-1.13439	0.455527	2.32579e-07	7.93964e-05
trans2c056ca783cedda0	SECISBP2L	ENST00000559471	-1.1369	0.454735	0.000438908	0.0293131
trans377697933736a3c6	MICAL1	ENST00000630715	-1.13709	0.454676	6.21398e-05	0.00701124
transf35d15cdd3cb2977	RP11-474B16.1	ENST00000549251	-1.13814	0.454344	1.19359e-11	1.93824e-08
trans8fc2ad6238db09ae	AC137932.4	ENST00000602042	-1.13842	0.454257	0.000597082	0.0363271
trans3243ef7cb4af40bb	NOMO1	ENST00000620755	-1.13864	0.454187	0.000155655	0.0140247
transc500a38849634692	MYO6	ENST00000369981	-1.13873	0.454159	9.9838e-06	0.00171697
trans826d5db05ba16f93	PTEN	ENST00000371953	-1.14095	0.45346	8.56618e-05	0.00895526
trans5e18482e9b6e41e6	UTP20	ENST00000261637	-1.14179	0.453196	4.93712e-06	0.000983864
trans8f714db0a164c386	SSFA2	ENST00000431877	-1.1435	0.452661	2.89743e-07	9.53376e-05
transef1446909f02d211	IGHD	ENST00000613640	-1.14398	0.45251	7.16832e-06	0.00132074
transcfc87cad4d402dde	HNF1B	ENST00000617811	-1.14531	0.452093	1.86483e-12	3.76701e-09
trans959d7a40ae652914	ASL	ENST00000304874	-1.146	0.451876	2.76261e-08	1.34448e-05
transefb3c907814e39f6	NPSR1	ENST00000381539	-1.14679	0.451629	6.43943e-07	0.000185452
trans967d08cac43ee0cd	CHL1	ENST00000256509	-1.14731	0.451467	5.16681e-09	3.23752e-06
trans75a874c8cf7d140e	GGT1	ENST00000400380	-1.14878	0.451008	3.64567e-05	0.00468897
transb9bd6f6eb9591abd	NXPH4	ENST00000349394	-1.15092	0.450339	3.0962e-08	1.48146e-05
transd9f0351442cc737c	CIITA	ENST00000324288	-1.15113	0.450271	7.90726e-05	0.00844916
transbdcbdf2cc5bb4ecc	MCTP2	ENST00000357742	-1.15148	0.450164	3.44851e-08	1.6191e-05
transb2510845d8669582	LRRC1	ENST00000370888	-1.15157	0.450135	2.37555e-10	2.39692e-07
trans40137e816fc261b4	MMP17	ENST00000360564	-1.15204	0.449989	7.84547e-07	0.000220185
trans8de07e7b1e15aea0	NCOA2	ENST00000452400	-1.15258	0.44982	8.20361e-06	0.00146907
transa57ac4df1121cb94	C14orf105	ENST00000216445	-1.15398	0.449385	4.13148e-14	1.42249e-10
trans2fdb5c9c126fa456	IFNG	ENST00000229135	-1.15459	0.449194	6.4554e-07	0.00018584
transb3db32519b2d4fb1	AREG	ENST00000395748	-1.15464	0.449179	1.0878e-10	1.24418e-07
trans8310aa067ee3f4a7	CLEC2B	ENST00000228438	-1.1585	0.447978	3.02933e-09	2.06897e-06
trans0703d1ac13156edd	CAD	ENST00000264705	-1.1596	0.447635	7.78689e-05	0.0083613
trans54dee7b9f01084ea	AC104024.1	ENST00000428142	-1.15979	0.447579	4.45274e-09	2.8507e-06
trans14abb26fce51e9ac	SOX5	ENST00000546136	-1.16065	0.447312	3.499e-08	1.6382e-05
trans6d7c2052cc7ad8ac	RASAL3	ENST00000343625	-1.1611	0.447173	1.29033e-05	0.0021041
transc5bd508b85d88b9d	SLFN12L	ENST00000361112	-1.16207	0.44687	0.000130835	0.0123261
trans4fac54676f2c448f	KCNK6	ENST00000263372	-1.16447	0.446127	4.45912e-10	4.09508e-07
trans060dd2b67b698732	NELFE	ENST00000375429	-1.16461	0.446086	0.000231033	0.0185703
transfd460793a0668d69	JCHAIN	ENST00000254801	-1.16632	0.445557	1.11817e-07	4.36676e-05
trans8929b73dbd015a58	KRTAP17-1	ENST00000334202	-1.16643	0.445522	4.6653e-06	0.000941289
trans7b182e97d6c92779	TNN	ENST00000239462	-1.16691	0.445373	3.68773e-06	0.000776556
trans9d6bbad1e074899c	CLEC9A	ENST00000355819	-1.16706	0.445328	1.26393e-07	4.8151e-05
trans711a93648e6f79c5	LGALS8	ENST00000526589	-1.16723	0.445274	0.000189107	0.016102
trans64a493ee41e5eb24	CLEC2D	ENST00000290855	-1.16861	0.44485	3.61536e-07	0.000115068
trans45bd339671979730	C5orf22	ENST00000325366	-1.16869	0.444825	0.000354976	0.0251885
transccbe072dbecee119	CLTC	ENST00000621829	-1.16871	0.444817	0.000370008	0.0259301
transf771e6ff73cd2645	ZNF675	ENST00000601935	-1.16904	0.444717	0.000199366	0.0167436
trans8770717c0d6a1e3a	N/A	N/A	-1.17105	0.444098	4.10399e-09	2.67008e-06
transc16c58ab76c2bc9c	PRRC2B	ENST00000357304	-1.17108	0.444089	0.000650566	0.0385461
trans583d0de271d11b40	MCC	ENST00000408903	-1.17187	0.443846	8.64758e-15	3.64045e-11
trans6f6ad48354a4d10a	UPP1	ENST00000331803	-1.1725	0.443651	1.44765e-06	0.000361977
transde0d18616f20ee7d	EP400	ENST00000389561	-1.17329	0.44341	0.000206666	0.0171397
trans8c3de3105c904a80	CHL1	ENST00000256509	-1.17377	0.443263	3.56528e-11	4.84033e-08
trans62410af5f0180057	LINC00226	ENST00000618204	-1.17415	0.443146	0.000146891	0.0134554
trans3d50ee7d4069d7c8	RP11-474B16.1	ENST00000549251	-1.17522	0.442816	7.3668e-10	6.24981e-07
trans2feb390f97c21677	MNX1-AS2	ENST00000429228	-1.17576	0.44265	8.30008e-10	6.94075e-07
trans1969585713a9d434	HGS	ENST00000329138	-1.1781	0.441933	0.000176338	0.0153222
transf46e6c9d770a6e04	IGHV5-51	ENST00000390626	-1.1792	0.441597	0.00070637	0.0407493
transb425dba3d53de994	CLEC2D	ENST00000261340	-1.18247	0.440596	7.84253e-09	4.68827e-06
transfb1a35c056f409b0	IGHM	ENST00000390559	-1.18247	0.440596	5.89312e-05	0.00673953
trans078558a67f66f343	Metazoa_SRP	ENST00000614020	-1.18349	0.440284	0.000240653	0.0191075
trans665c8ec0522ffbba	N/A	N/A	-1.18351	0.440278	6.96846e-16	4.25726e-12
trans0db7a7e35ccca147	L1TD1	ENST00000498273	-1.18375	0.440205	2.01523e-05	0.0029785
trans294bb9a9782b5725	UPP1	ENST00000331803	-1.18376	0.440202	5.18817e-08	2.27392e-05
trans3508fd77ad2dbcb3	CYS1	ENST00000381813	-1.18414	0.440086	7.38126e-12	1.26386e-08
transe38ebf35298f916c	N/A	N/A	-1.18565	0.439627	6.29957e-16	3.94483e-12
transb173e8e7c71a9522	CUTC	ENST00000370476	-1.18605	0.439504	2.25414e-05	0.00324777
transd1f4e517a728a569	IGKV1D-17	ENST00000483379	-1.18673	0.439299	7.17501e-05	0.00785523
transc3f295b055e3dd64	SMG1P2	ENST00000566127	-1.18706	0.439198	5.14724e-05	0.00607585
transb7a8de0f14869594	CPT1A	ENST00000265641	-1.18742	0.439088	0.000227652	0.0183678
trans6bbcf8f1c991cbdf	LHFPL3	ENST00000401970	-1.18743	0.439084	3.89705e-09	2.55752e-06
trans983520d6b363f461	SASH1	ENST00000367467	-1.18786	0.438953	1.61073e-08	8.54337e-06
trans03d72cbd62cd8f7c	BUD13	ENST00000260210	-1.18956	0.438437	0.000117647	0.0114098
trans5d1ea830c019fef5	RALGPS2	ENST00000367634	-1.18968	0.438399	2.60162e-08	1.28153e-05
transd9670d4fe815ea45	KIAA1109	ENST00000264501	-1.1905	0.43815	0.000122317	0.0117343
trans0cc8fd40368533f9	RP4-583P15.15	ENST00000490623	-1.19094	0.438017	1.54768e-06	0.000382382
trans552eaab631eb5278	IGHD	ENST00000613640	-1.19211	0.437663	4.91234e-07	0.000149509
transd48ceaafcc48f271	N/A	N/A	-1.19355	0.437227	1.93374e-11	2.87886e-08
trans11e4fd280e82f753	N/A	N/A	-1.19408	0.437066	8.23764e-11	9.85483e-08
trans24b98fd8fe873c8d	SRRM2	ENST00000301740	-1.19493	0.436808	4.04338e-05	0.00506272
trans37ee3058b8f8d725	CLEC2D	ENST00000261340	-1.19565	0.43659	1.36767e-05	0.00220378
trans7a1056481a2fdd70	DYM	ENST00000269445	-1.1983	0.43579	2.27698e-05	0.0032722
trans2b22f191570e553d	CHL1	ENST00000256509	-1.19888	0.435613	1.8261e-11	2.73896e-08
trans8478053636444f41	IGKV2-24	ENST00000484817	-1.20157	0.434802	0.000534233	0.0336412
transa7a095eb82f9fda7	TNIK	ENST00000436636	-1.20194	0.43469	6.58027e-06	0.00123696
trans97f3a9d95de1e438	HNF1B	ENST00000617811	-1.20201	0.434669	4.19784e-11	5.55882e-08
trans2915d5376cec25a5	STK16	ENST00000409638	-1.20244	0.434538	3.95794e-08	1.81393e-05
trans93a2ee3397969f1b	BFSP2	ENST00000302334	-1.2048	0.433828	1.55266e-11	2.4212e-08
trans136b0e07447408da	IGLV3-21	ENST00000390308	-1.20516	0.43372	6.93503e-06	0.00128889
transe601b9acebd599ec	MNX1-AS2	ENST00000429228	-1.20883	0.432619	5.69189e-09	3.53996e-06
transcefd00b1a5cc919a	KIAA0125	ENST00000630242	-1.20997	0.432279	0.000154866	0.0139738
trans47f6aa6b70bca575	GAS2	ENST00000454584	-1.21068	0.432066	5.068e-05	0.00600282
transc478d2206489ffa2	CD38	ENST00000226279	-1.21252	0.431513	2.25779e-14	8.66724e-11
transe66225b823f1d9a5	CLEC2B	ENST00000228438	-1.21306	0.431353	2.10411e-07	7.32514e-05
trans7a0228ad8bf1fbe6	IGLV3-19	ENST00000390309	-1.21472	0.430856	1.54864e-06	0.000382458
trans933287a01df391d7	F2RL3	ENST00000248076	-1.21621	0.430411	0.000119042	0.0115039
transa8c74eaaec4273f5	KIAA0125	ENST00000630242	-1.21662	0.430289	2.46444e-05	0.00348412
transc716e05c92d2f533	IFIT1	ENST00000546318	-1.2185	0.429728	2.0343e-09	1.4727e-06
transfd0190bd6b1fc391	ERAP1	ENST00000443439	-1.21978	0.429348	0.000373159	0.0260962
trans168dbe54109993d7	IGKV1D-13	ENST00000611391	-1.22068	0.429081	5.99118e-05	0.00682248
trans92aba76946662110	LRRC1	ENST00000370888	-1.22149	0.42884	2.74227e-10	2.70696e-07
trans21060e66e7f2a76a	CYS1	ENST00000381813	-1.22161	0.428803	5.54435e-06	0.00107865
trans14e306a5583fd17a	RP11-347E10.1	ENST00000526605	-1.22276	0.428461	0.000839864	0.0459251
transa9831634185aced5	SNTB1	ENST00000395601	-1.22311	0.428358	1.17088e-08	6.55386e-06
trans9c0d55ed366b3856	ERGIC3	ENST00000357394	-1.22444	0.427965	3.52741e-06	0.000750298
trans5bdbb94c12b39c95	TPGS2	ENST00000334295	-1.22521	0.427737	5.39654e-05	0.00631428
trans06894d810ef9ede9	BCL2L15	ENST00000393316	-1.22607	0.427481	8.28925e-11	9.8756e-08
trans507fd054ac28434b	FAM35A	ENST00000298786	-1.22647	0.427362	0.000380085	0.0264365
transc6c509966da1cc04	FLJ20021	ENST00000527564	-1.22765	0.427014	6.23601e-08	2.66101e-05
transc436f621df7531c3	RRM2	ENST00000360566	-1.2288	0.426672	1.34663e-08	7.35274e-06
trans738c8291943ac8b6	AL122127.25	ENST00000418566	-1.22929	0.426527	0.000168612	0.0148347
trans2905f7a235d17d5a	MRTO4	ENST00000330263	-1.22947	0.426475	0.000460386	0.0302873
trans1afb845697495b06	HERC5	ENST00000264350	-1.2304	0.426198	2.28638e-06	0.000529052
trans0e5388ef1cc5cb12	FGFR4	ENST00000292408	-1.23123	0.425953	1.8707e-06	0.000447758
transe8023ded2dca7d7f	RHOQ	ENST00000238738	-1.23285	0.425475	0.000112312	0.0110182
trans0a3e65e8e0c80cd5	HES4	ENST00000304952	-1.23311	0.425401	5.65194e-06	0.00109406
transac8fa208cad6ea37	BCCIP	ENST00000368759	-1.23327	0.425353	6.26939e-06	0.0011881
transab455da7883e3ecd	IFI27	ENST00000616764	-1.23373	0.425217	0.000334609	0.0241399
transa1b4d1ce4010b229	WHSC1	ENST00000382895	-1.23377	0.425205	0.000147945	0.0135202
transa1b8f07905fa1e8f	RNF149	ENST00000295317	-1.23478	0.424907	2.40467e-10	2.41656e-07
trans25703533550b5114	MAPK1IP1L	ENST00000622254	-1.23561	0.424663	0.000327775	0.023808
transaee5145f9c62d690	HNF1B	ENST00000621123	-1.23642	0.424426	1.74305e-08	9.16275e-06
transcb649bc232d46976	SPTLC1	ENST00000262554	-1.23819	0.423905	0.000829587	0.0455571
trans3123064b29172845	IGHV1-17	ENST00000520119	-1.23834	0.423861	0.000101774	0.0102187
transcb48ea25851970da	NEURL3	ENST00000310865	-1.23959	0.423494	2.58994e-07	8.68164e-05
trans35808a249ca1610f	TNFRSF13B	ENST00000261652	-1.24056	0.423209	2.05235e-08	1.04754e-05
trans83bf8f820e5d72a1	LRRK2	ENST00000298910	-1.24129	0.422993	9.1832e-07	0.000250366
trans3ad681370244d6c0	AC069542.1	ENST00000624816	-1.2444	0.422083	1.90304e-10	1.97792e-07
trans66015663e61f615d	SH2D1A	ENST00000371139	-1.24441	0.422081	2.36341e-08	1.17927e-05
trans3163aaabf173255a	IGLVI-70	ENST00000523272	-1.24465	0.42201	0.000895918	0.0480154
trans61222d20cbafd516	IGHV1-69	ENST00000390633	-1.24487	0.421945	0.000881892	0.0474788
trans2a55de27b89c8c99	LHFPL3-AS2	ENST00000631061	-1.24551	0.421759	3.19704e-10	3.09789e-07
trans3c37eb8a6d8b2758	N/A	N/A	-1.24724	0.421252	1.37761e-05	0.00221735
transd8f50927763d0378	PLXNB2	ENST00000449103	-1.24867	0.420837	0.000115652	0.0112544
transef75e1766bb1ab9a	CD96	ENST00000352690	-1.24873	0.420818	3.26596e-09	2.19763e-06
trans42cb299ea7eeba76	RP11-1166P10.1	ENST00000568208	-1.24936	0.420634	1.1734e-05	0.00195293
trans2c86b2304840fb1d	MNX1-AS2	ENST00000429228	-1.24954	0.420583	2.70098e-05	0.00373114
trans33efa38c5d608e19	JCHAIN	ENST00000510437	-1.25201	0.419862	1.7592e-11	2.67873e-08
transd85fcf450bf5c54c	HUWE1	ENST00000262854	-1.25224	0.419795	0.000576441	0.0354458
trans6aa8000b63af60cf	NAA35	ENST00000361671	-1.2524	0.419748	4.89482e-08	2.16812e-05
transeb6b129a2dc08062	ABCC1	ENST00000399408	-1.25319	0.41952	0.00027029	0.0207389
transe1f3695bb89cd1cd	LRRK2	ENST00000298910	-1.25415	0.41924	1.69419e-07	6.11038e-05
trans0dc83ff7742dbc90	FNBP4	ENST00000263773	-1.25522	0.418931	0.000290944	0.0218717
trans62e85139adb11f11	N/A	N/A	-1.25707	0.418393	0.000149989	0.0136555
trans0f6e8210075f8ac3	CSPG4P12	ENST00000559989	-1.25718	0.418362	1.01328e-05	0.00173693
trans689e343574b5a7a2	PPP2R4	ENST00000432651	-1.25878	0.417897	6.35214e-07	0.00018373
trans9b23c31ee4439da1	IGHV3-53	ENST00000390627	-1.25961	0.417657	0.000307194	0.0227183
transb9d593fd715a2153	N/A	N/A	-1.25966	0.417643	0.000231779	0.0186094
trans1775d54ab8184786	CD96	ENST00000283285	-1.2636	0.416503	1.12587e-10	1.28478e-07
trans6344f3a145d100ff	CHL1	ENST00000256509	-1.26445	0.416259	4.46209e-09	2.85486e-06
transb9a52a227402eb4c	MCTP2	ENST00000357742	-1.26494	0.416117	8.36483e-08	3.43061e-05
trans5b0047af943961c8	ACPP	ENST00000336375	-1.26524	0.41603	4.98773e-13	1.20418e-09
transc857e13cf12cd210	RP5-887A10.1	ENST00000443104	-1.26547	0.415963	2.46624e-06	0.000559684
trans2d4c91da2159d82d	AL928768.3	ENST00000497872	-1.26775	0.415307	0.000549533	0.0343241
transadb7dff5a8f299fe	MDM2	ENST00000258149	-1.26869	0.415036	0.000130199	0.0122847
trans50a38236d6aa884f	MMP17	ENST00000360564	-1.26998	0.414664	1.31061e-08	7.19528e-06
trans2d0f9a11676193eb	KTN1-AS1	ENST00000412224	-1.27043	0.414537	1.00684e-10	1.16488e-07
trans1ff940a8d2654f92	N/A	N/A	-1.27049	0.41452	8.85047e-06	0.00156009
transe9283fbe9a82c74e	NOP14-AS1	ENST00000505731	-1.27206	0.414069	0.000270594	0.0207577
transd1574c820d9231ee	CD38	ENST00000226279	-1.27344	0.413673	1.00667e-11	1.66438e-08
trans1cf304c61df9aedb	IGKV4-1	ENST00000390243	-1.27428	0.413432	0.000801344	0.0444938
trans1175cc2ac27bcdf9	N/A	N/A	-1.27489	0.413257	2.9081e-05	0.00394652
trans2f8940140dd8df02	TCL6	ENST00000483087	-1.27823	0.412301	1.30941e-07	4.9582e-05
transabef9c47fe9cf4de	GAS2	ENST00000454584	-1.28016	0.41175	1.25342e-08	6.93836e-06
transea082598765375f0	IGHJ6	ENST00000390560	-1.28196	0.411235	3.94552e-06	0.000820494
trans94622a65cac3410c	MZB1	ENST00000302125	-1.28203	0.411218	5.17749e-09	3.24078e-06
trans32c2d929465e9d99	IGKV1D-13	ENST00000611391	-1.28229	0.411142	1.41233e-05	0.00225746
trans9df1dee20ac90622	IGKV4-1	ENST00000390243	-1.28487	0.410408	9.20759e-05	0.00945998
trans80c47b4ce4362c5f	KLF11	ENST00000535335	-1.28584	0.410133	8.54108e-15	3.61079e-11
trans9f0898d29c8cae7f	CD38	ENST00000226279	-1.28673	0.409879	1.14177e-13	3.38453e-10
trans1c68dc5faddcbbff	HEY1	ENST00000337919	-1.28988	0.408986	2.45403e-06	0.000557938
transfb99e5e786b830f9	DEPDC7	ENST00000241051	-1.28992	0.408975	4.90732e-12	9.02164e-09
trans0f31717bd9289858	PARL	ENST00000317096	-1.29123	0.408603	0.000375165	0.0261926
trans39bb283563133a62	EHMT1	ENST00000460843	-1.29604	0.407243	8.71022e-08	3.54902e-05
trans9f7bafa444e86bf2	LGALS3BP	ENST00000585407	-1.29645	0.407126	4.68406e-08	2.0849e-05
trans2ecbadb558269402	CHL1	ENST00000256509	-1.29737	0.406866	8.14855e-09	4.83953e-06
trans56ebab97b798d059	KIAA0125	ENST00000630242	-1.29922	0.406346	0.000279583	0.021252
trans29191f05b21aec5d	RP11-713M15.1	ENST00000509350	-1.3011	0.405816	1.26315e-10	1.41091e-07
transd8ad9371d89ac79a	NCOA2	ENST00000452400	-1.3018	0.405619	1.24608e-11	2.00721e-08
transec3df55496d184cb	KCNQ5-IT1	ENST00000445310	-1.30285	0.405326	1.17383e-07	4.53392e-05
trans8a7be3f39a0c6801	RP11-705C15.2	ENST00000575094	-1.303	0.405283	5.42123e-06	0.00105922
trans7a0ef7c3a640486a	FCER1G	ENST00000289902	-1.30392	0.405025	8.83836e-08	3.59246e-05
trans3ed0cb60cf1be9e8	DACT1	ENST00000335867	-1.30516	0.404677	6.18583e-10	5.39842e-07
transe8ff781e503c500f	CNKSR3	ENST00000616478	-1.30925	0.40353	1.5694e-12	3.25555e-09
trans224559c7ff73c040	DACT1	ENST00000395153	-1.30964	0.403422	6.10722e-09	3.77484e-06
transda420b8d233505e8	SAMD5	ENST00000367474	-1.31117	0.402993	1.89449e-08	9.79942e-06
trans25672ff4cd0f857d	MCTP2	ENST00000357742	-1.31236	0.402663	9.41192e-09	5.42974e-06
transfa8de2329385828d	RP11-1070N10.6	ENST00000461160	-1.3125	0.402623	1.3289e-14	5.30466e-11
trans1fe9a6509d9c787e	APOOP1	ENST00000604695	-1.31356	0.402328	1.48576e-10	1.61456e-07
trans7b7b6deeab772988	RIOK3	ENST00000339486	-1.31411	0.402174	0.000586915	0.0358873
transb4930e51927d43cc	CDK5RAP2	ENST00000360190	-1.31426	0.402132	9.96762e-06	0.00171537
transe4a909d86c4748ff	SERPINB9	ENST00000380698	-1.31566	0.401742	1.39281e-10	1.53184e-07
trans62f14e6605900835	RP11-288L9.4	ENST00000430683	-1.31675	0.40144	2.0916e-08	1.06378e-05
trans9cb48273b6417516	Y_RNA	ENST00000516441	-1.32024	0.400468	1.20988e-07	4.65342e-05
transa0be90b275e426bf	C14orf105	ENST00000422976	-1.3203	0.400453	4.08395e-12	7.69142e-09
trans56e7e5ce614e8ed3	N/A	N/A	-1.32192	0.400003	0.000719493	0.0412451
transc01e57569f09b9ae	BPTF	ENST00000321892	-1.32256	0.399825	5.60223e-05	0.00649357
trans318e5d2f59e5d02b	GPR171	ENST00000309180	-1.32259	0.399815	1.91576e-09	1.40004e-06
trans2961e079021a0193	IGHV2-70	ENST00000617374	-1.32336	0.399603	1.36226e-06	0.000344322
trans27ca0c9a3f7f2cd1	AHCYL1	ENST00000359172	-1.32354	0.399552	4.19327e-10	3.90099e-07
trans146d2f7809264c52	CHST12	ENST00000258711	-1.32452	0.399281	8.53637e-13	1.89432e-09
trans70d34c4e3b95c891	PEX5L	ENST00000467460	-1.32547	0.399019	7.58192e-08	3.14818e-05
trans9ac8f299631c3f40	LINC00221	ENST00000619530	-1.32619	0.398821	3.46905e-05	0.0045163
trans0046015eccd83a33	CYP2J2	ENST00000371204	-1.32712	0.398563	5.1396e-10	4.6019e-07
transf08bd69568de42f1	MRPL44	ENST00000258383	-1.32722	0.398535	6.61478e-05	0.00736231
transa45a8dc7ea4e6989	RP11-753H16.5	ENST00000552785	-1.33059	0.397607	1.43815e-06	0.000360536
trans5bd05f6e01679b9e	RP5-1087E8.3	ENST00000433837	-1.33113	0.397456	7.35031e-08	3.06216e-05
transf0da39749f783551	NRM	ENST00000259953	-1.33196	0.397229	5.26336e-06	0.00103504
trans4485600d324a50ee	MIR4538	ENST00000581377	-1.33486	0.396432	0.000159315	0.0142431
transa375b3b1391cf406	ZNF740	ENST00000416904	-1.33513	0.396356	1.62418e-05	0.00250551
transc0c0af02af65014c	PSMB7	ENST00000259457	-1.33535	0.396296	3.90064e-08	1.79109e-05
transf5cdb0c497ac5204	MYO18A	ENST00000527372	-1.33706	0.395825	1.78244e-06	0.00043054
trans58f7997a21d20fbe	RBPMS	ENST00000397323	-1.33957	0.395138	2.06954e-09	1.4939e-06
trans06eb7972284cb82a	CATSPERG	ENST00000409235	-1.34339	0.394092	6.32599e-07	0.000183397
transbfe51316359c71ff	HNF1B	ENST00000617811	-1.34341	0.394087	9.97775e-19	1.24963e-14
trans0e345b13fa6c2338	HEY1	ENST00000337919	-1.34597	0.39339	5.49138e-07	0.000163798
trans8fb5f636b23b3621	SHMT2	ENST00000553474	-1.34619	0.393328	0.000186108	0.0159129
trans0a907915082b9cbb	HNF1B	ENST00000617811	-1.34634	0.393289	3.29296e-14	1.19975e-10
transc3681dccd8f488dd	IGKV4-1	ENST00000390243	-1.34912	0.392531	0.000527737	0.0333495
trans056116f5b0892938	SYVN1	ENST00000526060	-1.34985	0.392332	3.59391e-06	0.000761118
trans0abf8be33937cc97	ATP2C1	ENST00000508532	-1.35262	0.39158	6.77048e-06	0.00126606
trans02974913c5f4c547	KIAA1614	ENST00000367588	-1.35295	0.391492	6.39337e-11	7.96653e-08
transa231ad7719aa72d2	GJA3	ENST00000241125	-1.35299	0.391479	6.00704e-13	1.41283e-09
trans8097d7684002d660	BLOC1S6	ENST00000568816	-1.35357	0.391322	0.000652849	0.0386407
trans9524a0684605cb16	JCHAIN	ENST00000254801	-1.35471	0.391012	1.16032e-15	6.49477e-12
trans55bbc6a39e9270a1	KCNJ12	ENST00000583088	-1.35481	0.390986	1.20798e-07	4.64788e-05
trans703dc2d4995004da	MSL3	ENST00000312196	-1.36005	0.389568	1.64179e-07	5.96218e-05
trans918aca32c2b2d27d	AL122127.25	ENST00000418566	-1.36481	0.388286	8.84884e-05	0.00918083
transb796427afaf4c098	IGHV1-46	ENST00000390622	-1.36713	0.387662	6.90708e-06	0.00128513
transdd6bed116134a0e1	IFI44L	ENST00000370751	-1.36804	0.387418	0.000434045	0.0290794
trans1413e0eda2243fa6	R3HDM1	ENST00000264160	-1.37149	0.386492	9.43677e-05	0.00964708
trans1dbeef58b917758c	TINAG	ENST00000259782	-1.3731	0.38606	4.30636e-11	5.66975e-08
trans4b08978abca3f7e0	TINAG	ENST00000259782	-1.37318	0.386041	1.45325e-07	5.40681e-05
trans2fd49636971aa2cf	SHISA5	ENST00000619810	-1.37377	0.385881	9.27753e-13	2.03848e-09
transb8f42b356fd9e00b	IGHM	ENST00000390559	-1.37398	0.385826	6.98257e-07	0.000198751
transc93b3701694dd655	FKBP2	ENST00000394540	-1.37545	0.385434	0.000147441	0.0134916
transb1a03489fc6271f3	TIMD4	ENST00000274532	-1.37622	0.385226	3.02236e-06	0.00066277
trans69a5b272a365ecca	LINC00847	ENST00000501855	-1.37693	0.385037	3.93546e-06	0.000819592
transb9c2d8dbbcf20045	RP11-1070N10.6	ENST00000461160	-1.37793	0.38477	2.35042e-17	2.12158e-13
trans6aeb8fcb16adb963	IGHD	ENST00000613640	-1.37819	0.384702	2.62059e-05	0.00364674
transd3d60fc45858c0cb	IL18BP	ENST00000497194	-1.37894	0.384501	0.000177927	0.015416
trans00b3a8fe021920a0	SLC44A2	ENST00000586078	-1.38171	0.383763	0.000238119	0.0189605
trans6857eaf27b799fd5	KMT2E	ENST00000311117	-1.3851	0.382864	7.23084e-06	0.00132786
trans80efd156c69b0e1c	EHMT1	ENST00000460843	-1.38523	0.382828	1.28895e-06	0.000329701
transefbb1e4cf671bd68	C14orf105	ENST00000422976	-1.38646	0.382502	6.12554e-05	0.00693499
trans53a0872e933f8c96	FNIP2	ENST00000264433	-1.38851	0.381959	2.3625e-10	2.38856e-07
trans0d895e726fe5c48c	CIITA	ENST00000324288	-1.38863	0.381928	9.88742e-06	0.00170391
trans00a8a58af2c0d593	ZFR	ENST00000265069	-1.39188	0.381068	0.000228744	0.0184336
trans72ba2e0f6e1e7e2e	RP11-728F11.3	ENST00000531850	-1.39208	0.381016	4.0172e-09	2.62212e-06
trans64c58e64f45b603f	SIX3	ENST00000260653	-1.39361	0.38061	3.9224e-08	1.79944e-05
trans78e3f4a38ecb2f9a	DIAPH1	ENST00000389054	-1.39503	0.380236	1.06771e-05	0.00181102
transe60c772f5be2c753	KIAA0125	ENST00000630242	-1.39686	0.379756	0.000670458	0.0393449
transf182bf0ef92f05f5	RP11-1094M14.8	ENST00000587542	-1.39748	0.379592	1.7523e-12	3.57573e-09
trans6901cb2749398c8f	LHFPL3-AS2	ENST00000453666	-1.39792	0.379475	1.42346e-07	5.30979e-05
trans34b9a37c1a4948c6	IGKV4-1	ENST00000390243	-1.39818	0.379408	0.000834506	0.045737
transdd1a7aed73c4cd7a	PXDN	ENST00000252804	-1.39917	0.379147	2.29805e-09	1.63529e-06
trans43fcc6949fd3890f	IGHM	ENST00000390559	-1.40412	0.37785	8.92399e-06	0.00156989
trans5ad0d7abdef0eacf	PIP5K1B	ENST00000265382	-1.4071	0.377068	4.06312e-09	2.64692e-06
trans655dc67c837b9907	RP11-474B16.1	ENST00000549251	-1.40853	0.376696	1.96038e-10	2.0312e-07
trans76395547e8bba593	IGHD1-26	ENST00000390567	-1.41002	0.376307	1.62419e-05	0.00250551
transdc39ce09a262e06c	VPS35	ENST00000299138	-1.41103	0.376042	3.9779e-05	0.0050001
trans133601360230a424	BEND5	ENST00000371833	-1.41107	0.376034	3.30757e-09	2.22115e-06
trans50ecc6db06078828	TAPBPL	ENST00000266556	-1.41197	0.375798	1.81723e-06	0.000436557
trans9b670555226e637f	APELA	ENST00000515275	-1.41278	0.375586	9.62657e-11	1.12085e-07
trans34bc8915e4328c91	PPP2R4	ENST00000435132	-1.4146	0.375115	4.7858e-07	0.000146235
trans93c77bd010201bd3	SNX2	ENST00000379516	-1.41524	0.374947	4.11585e-05	0.00513166
transb0f01d4a20736ad3	IGKV6D-21	ENST00000436451	-1.41794	0.374245	3.39563e-05	0.00444686
trans64b92b808bc84dac	CD96	ENST00000283285	-1.4196	0.373816	1.72057e-09	1.2779e-06
transcb9378cadd365c21	IGHA2	ENST00000390539	-1.42841	0.371539	6.93855e-05	0.00764623
trans44d0251aa4338f84	SH3GLB2	ENST00000372564	-1.4301	0.371105	0.000139439	0.0129275
trans8f2f81b4862bb662	IGLC1	ENST00000390321	-1.43073	0.370942	1.00737e-05	0.00172947
transf18ba1274f850c4f	IGHD	ENST00000613640	-1.43096	0.370885	8.94395e-06	0.00157242
trans66319e8539d6e347	EXOSC8	ENST00000389704	-1.43106	0.370859	8.07922e-06	0.00145303
transcb00e3ebaffce956	RP11-578O24.2	ENST00000520351	-1.432	0.370616	5.04876e-08	2.22254e-05
transbba9e0b15fdc6acc	TIMD4	ENST00000274532	-1.43426	0.370036	7.18403e-14	2.27063e-10
trans6f6220d1bf725d45	IGKV1D-13	ENST00000611391	-1.43557	0.3697	3.39782e-05	0.00444797
transafd0c45ca2c19023	STXBP2	ENST00000441779	-1.4413	0.368234	1.71957e-05	0.00261954
trans594db546cc436cb8	RP5-1087E8.3	ENST00000433837	-1.44148	0.368189	3.8848e-09	2.55233e-06
trans20092103fb9d1a41	AC246787.3	ENST00000581918	-1.44169	0.368137	4.16062e-05	0.00517267
trans986ff643182ffb85	LGALS3BP	ENST00000262776	-1.44695	0.366797	9.62122e-07	0.000260113
trans6a9bb72b3ed016cf	HNF1B	ENST00000617811	-1.44937	0.366181	1.14236e-12	2.44049e-09
transe6e76c738207ef43	MACROD2	ENST00000217246	-1.44974	0.366088	1.96615e-07	6.91042e-05
trans1477569a6818e4ee	ATP1B1	ENST00000367816	-1.44983	0.366064	1.34724e-06	0.000341578
transa5567ff75b111588	MIR1587	ENST00000583319	-1.45159	0.365618	1.89744e-06	0.000452537
trans4dddd78a1c63a7c8	CNKSR3	ENST00000616478	-1.45206	0.3655	1.77129e-10	1.86336e-07
transabb016ed651d0b3e	IGHV1-58	ENST00000390628	-1.45759	0.3641	2.61748e-05	0.00364596
trans5ed90d7c5f2d4cb2	MIR4537	ENST00000581717	-1.45779	0.364051	2.8435e-06	0.000631425
trans198f92e5cabc9544	IGLV3-6	ENST00000523937	-1.45783	0.364042	2.79214e-06	0.000621673
trans5d432ee5e3b08672	SLFN13	ENST00000526861	-1.46004	0.363482	2.55766e-07	8.59522e-05
transaa341f1b6d679815	IGHV1-24	ENST00000390610	-1.46042	0.363388	2.78281e-08	1.35283e-05
trans10788da64695a0a3	SUPT6H	ENST00000347486	-1.46278	0.362794	2.48962e-05	0.00350982
transb2c91f2f35688543	RP1-257I9.2	ENST00000453579	-1.46787	0.361515	3.0412e-07	9.94475e-05
transf2e0483cc4e83cab	IGHV3-7	ENST00000390598	-1.46788	0.361514	1.33378e-07	5.03334e-05
trans446abf6fed242cbe	TMEM2	ENST00000377044	-1.46805	0.36147	2.66985e-13	7.05807e-10
trans01e733a8ae4522f7	HDAC9	ENST00000417496	-1.46926	0.361168	1.14745e-11	1.87241e-08
trans95e58922c1349474	LHFPL3	ENST00000401970	-1.47243	0.360374	2.41311e-11	3.47854e-08
transf5b9c82b1d773bad	IGHV4-28	ENST00000390612	-1.47698	0.359239	0.000169437	0.014889
transb23a2848d118c6d9	IGKV2-28	ENST00000482769	-1.47757	0.359094	7.5279e-05	0.0081531
trans2fe21df27209fc9b	WFDC2	ENST00000372676	-1.47779	0.359038	6.78836e-07	0.000194106
trans1bbec966dc2b3c49	IGKV3-7	ENST00000390247	-1.48004	0.358478	2.3821e-05	0.00339164
transd9ca7bd7cb27326f	MRPL44	ENST00000258383	-1.4801	0.358465	8.07079e-06	0.00145229
transad2467f21cca7d1b	PRPF8	ENST00000304992	-1.48125	0.358178	1.36142e-05	0.00219513
trans496994ec5ca0f869	SUCNR1	ENST00000362032	-1.48391	0.357518	8.64927e-13	1.90881e-09
trans790f09054d1c0884	N/A	N/A	-1.48522	0.357193	1.62508e-08	8.60124e-06
transfcd34eab9f2f2cb1	LYRM5	ENST00000553788	-1.48605	0.356988	1.68537e-11	2.58199e-08
trans4b5bcd15dbc037af	XAF1	ENST00000361842	-1.48784	0.356547	1.16971e-06	0.000304646
transbf49fa4a861f311a	IGLV3-21	ENST00000390308	-1.49013	0.35598	6.13818e-05	0.0069484
transe59873cf436fc593	N/A	N/A	-1.49149	0.355645	2.90289e-06	0.000642195
trans2d020cd11b79ba1c	N/A	N/A	-1.4922	0.355471	5.47867e-05	0.00638879
trans0372e6b4556c0698	RP11-728F11.3	ENST00000531850	-1.49323	0.355216	3.03472e-15	1.42821e-11
transa18ab7266e28baa0	C14orf105	ENST00000422976	-1.49412	0.354998	4.11405e-12	7.71909e-09
trans5b4fe3d0076d3603	CLEC2D	ENST00000261340	-1.49421	0.354976	0.000580708	0.0356142
trans9ce03dbc977e014e	PRRC2A	ENST00000376033	-1.50282	0.352864	0.000767606	0.0431781
trans648a6488a8457237	IGHV3OR16-13	ENST00000562905	-1.50348	0.3527	6.74735e-08	2.84528e-05
transa33592a6ac45dfe4	GPR171	ENST00000309180	-1.50561	0.352181	1.61287e-11	2.4938e-08
trans06470b4502d9aa6f	IGKV4-1	ENST00000390243	-1.50728	0.351773	0.000114526	0.0111806
trans64366bce83385ce1	AC069542.1	ENST00000624816	-1.50785	0.351635	3.3317e-14	1.20077e-10
trans3def58ebec8b0b69	IGLV3-25	ENST00000390305	-1.50875	0.351415	7.9171e-07	0.000221885
trans6baa13eb67b84196	IGHM	ENST00000390559	-1.51075	0.350928	7.80184e-05	0.00837294
trans49040bcf4dd89380	PIP5K1B	ENST00000265382	-1.51098	0.350872	1.85515e-09	1.36271e-06
transe754338dfbe3f70f	IGHV1-3	ENST00000390595	-1.51499	0.3499	7.1583e-10	6.10394e-07
transe62f7dc2561ebae5	TSC2	ENST00000219476	-1.51894	0.348943	3.21755e-07	0.000104093
trans02e29f4b871d3707	IGHM	ENST00000390559	-1.52176	0.348262	1.46691e-06	0.000366357
trans074590f067312125	CD38	ENST00000226279	-1.52206	0.348188	4.04004e-15	1.84833e-11
trans96a2fbddba93d1c0	TRIM71	ENST00000383763	-1.5264	0.347141	1.39145e-09	1.06504e-06
trans037d78905fea4c2b	ANKRD10	ENST00000267339	-1.52786	0.346791	4.38614e-05	0.00537962
trans2d802c0c1bc505cb	TAPBPL	ENST00000266556	-1.53062	0.34613	3.82235e-08	1.76161e-05
trans93f84eb08ac05c2a	TIMD4	ENST00000274532	-1.53079	0.346088	2.19796e-15	1.1011e-11
trans58439e6f051c0d52	SLC3A2	ENST00000377891	-1.53122	0.345986	5.96425e-05	0.00679682
transe20fe12cd9059fe3	IGKV4-1	ENST00000390243	-1.53712	0.344573	8.82276e-09	5.16042e-06
trans63e1f387d298da67	AL928768.3	ENST00000497872	-1.53797	0.344371	0.00013147	0.012365
transe843eb3d05e7a5ad	CHL1	ENST00000620033	-1.5382	0.344314	5.37226e-09	3.35366e-06
trans32b59ed03053a11e	IGHD	ENST00000613640	-1.54079	0.343697	2.10569e-07	7.32555e-05
transb78ebdbd8e1e9049	IGKV3D-11	ENST00000611740	-1.5411	0.343622	0.000133933	0.0125367
trans05eba56a937ea67b	IGKV2D-24	ENST00000462693	-1.54615	0.342422	1.48988e-07	5.52056e-05
transee53e5cd979bd87e	NDUFA4L2	ENST00000393825	-1.54674	0.342282	1.63297e-07	5.93768e-05
transbc5a57733ae16326	AL928768.3	ENST00000497872	-1.5482	0.341936	8.24046e-06	0.00147435
trans9d2b58a11fd0d6e1	IGHV3-38	ENST00000390618	-1.55114	0.341241	6.05436e-06	0.00115544
transd7403b6441dc8e61	N/A	N/A	-1.55469	0.340402	0.000197063	0.0166014
transbbd6eb2e37b24d79	RP11-66N24.3	ENST00000555968	-1.55637	0.340005	1.09725e-07	4.3045e-05
transec7ed49eff8aa9de	RHOU	ENST00000366691	-1.55877	0.33944	1.09254e-09	8.68766e-07
trans9772b90f48ceff93	TBX15	ENST00000369429	-1.55881	0.33943	2.99574e-09	2.05302e-06
transb63acc514b893af1	FNIP2	ENST00000264433	-1.56074	0.338978	7.06683e-12	1.22915e-08
trans639dddc9eec51d11	SLC44A1	ENST00000374720	-1.56093	0.338933	1.03769e-14	4.26104e-11
trans275613b2a3927980	SNHG12	ENST00000488745	-1.5617	0.338751	2.20652e-06	0.000513299
transe68f05dc06b3b48c	TIMD4	ENST00000274532	-1.56192	0.3387	2.66688e-08	1.30829e-05
trans4da7ad995141e7c8	HNF1B	ENST00000617811	-1.56352	0.338325	7.86414e-13	1.76676e-09
trans5b78dc97562be344	RP11-728F11.3	ENST00000531850	-1.56462	0.338067	8.28937e-11	9.8756e-08
trans55cb81289708e92f	OIP5-AS1	ENST00000560706	-1.56512	0.337949	7.02248e-05	0.00772512
transf60a695d9ddedcf0	C14orf105	ENST00000422976	-1.56624	0.337687	4.75926e-11	6.17675e-08
transb4f9f12365dfe91d	RAPGEF2	ENST00000264431	-1.56721	0.337461	1.47636e-08	7.92292e-06
transf0160b7bc088f4cd	MMP15	ENST00000219271	-1.56912	0.337013	4.24037e-11	5.60496e-08
trans0d8f6b5387a376a2	APELA	ENST00000507152	-1.56937	0.336956	1.44475e-15	7.91005e-12
trans13900ade8b998b9b	IGLV4-3	ENST00000390318	-1.58219	0.333975	3.41713e-07	0.000109594
trans0c606349a47a671d	IGKV3-20	ENST00000492167	-1.58912	0.332374	6.28866e-05	0.00707582
trans2791d5c1f630e881	N/A	N/A	-1.58995	0.332182	3.80167e-05	0.0048342
transaeb27cb4b9461c82	HNF1B	ENST00000617811	-1.59374	0.33131	8.69665e-17	6.97076e-13
trans9579f5b63a622ae4	CD22	ENST00000085219	-1.59829	0.330268	0.000386757	0.0267816
trans2e3b9a128bc33b66	IGLV2-14	ENST00000390312	-1.61404	0.326683	0.00063484	0.0378994
transf698b076d0e442a0	C14orf105	ENST00000422976	-1.62003	0.325329	9.84006e-12	1.635e-08
trans27bd8bc7f6c414cb	CYS1	ENST00000381813	-1.62026	0.325278	1.30457e-17	1.24485e-13
transad7deb4b8ea74c64	IFI44L	ENST00000370751	-1.62187	0.324915	9.01082e-07	0.000246681
trans55aabced41a7e24d	N/A	N/A	-1.62214	0.324853	2.53158e-05	0.00355347
transd671b24d66da73e3	RP11-103C16.2	ENST00000417390	-1.62334	0.324583	2.58269e-12	5.0344e-09
trans3ff2c481498481cf	N/A	N/A	-1.62477	0.324261	5.15968e-16	3.29277e-12
trans9b450daa19d0c056	MT1E	ENST00000306061	-1.62813	0.323508	8.72459e-06	0.0015417
transbb7bf27e8f3571d0	IGLV3-10	ENST00000390315	-1.62824	0.323483	5.651e-05	0.00653355
transca4973e593a63f75	IGLV2-18	ENST00000390310	-1.63398	0.322198	3.61622e-05	0.00466161
transace72c65d1d867d3	N/A	N/A	-1.63836	0.32122	4.28834e-08	1.93367e-05
trans1bf38006508512e6	C14orf105	ENST00000422976	-1.64169	0.320481	1.86669e-14	7.2212e-11
trans3c939995a95fc690	N/A	N/A	-1.64431	0.319898	6.23124e-05	0.00702754
transc809ae363540f361	PIP5K1B	ENST00000265382	-1.65381	0.3178	7.18197e-12	1.24066e-08
trans27c2bdb02b6a0d8b	MARS	ENST00000262027	-1.65817	0.31684	3.56714e-06	0.000756888
trans2d10c213efe2a8d2	RASSF6	ENST00000342081	-1.66073	0.316278	2.00378e-12	4.01529e-09
transf18f52f5d4762ff0	C14orf105	ENST00000422976	-1.66431	0.315495	6.44327e-14	2.09442e-10
transe6f38d7902eeca57	HK1	ENST00000360289	-1.66689	0.314932	3.79412e-05	0.00482969
trans2a7285f0284e23ac	IGLV4-60	ENST00000390284	-1.67025	0.314199	1.93693e-07	6.83815e-05
trans60620addee82f895	HOOK1	ENST00000371208	-1.67319	0.313559	2.46337e-09	1.73324e-06
trans7430e8428b893c62	ENAM	ENST00000396073	-1.67439	0.313298	1.67566e-16	1.22547e-12
trans1920ab2f5826eb84	IGLL5	ENST00000532223	-1.68398	0.311224	8.11594e-05	0.0086149
trans5d9a871bd57da166	IGKV1-12	ENST00000377423	-1.68429	0.311156	0.000603844	0.0366281
trans49b65761753534a9	C14orf105	ENST00000422976	-1.68935	0.310067	1.60742e-12	3.32066e-09
trans7c7edddfbac4c26e	UBR5-AS1	ENST00000520820	-1.69852	0.308102	0.00022493	0.0182039
trans28b280fd2e2852b1	RBPMS	ENST00000320203	-1.69858	0.30809	9.21975e-10	7.59043e-07
transc3b3951a2106c323	N/A	N/A	-1.69877	0.308049	4.95113e-08	2.19015e-05
transdd3da691b6471dff	RP11-134L10.1	ENST00000608819	-1.70761	0.306167	4.27415e-11	5.63474e-08
transe51109013c4ca1d3	WFDC2	ENST00000372676	-1.71303	0.30502	4.61395e-08	2.05826e-05
transb9f55c0e6d69daff	IGLC3	ENST00000390325	-1.72877	0.301709	3.41373e-05	0.00446109
transe6b7557f2e998e17	IGHD	ENST00000613640	-1.7306	0.301326	3.04406e-06	0.000666782
transa761d6b3f25a2f79	IGLV3-21	ENST00000390308	-1.73087	0.30127	0.000645139	0.0383326
transbe47521e99e47366	FXYD6-FXYD2	ENST00000614497	-1.73165	0.301106	1.91009e-08	9.85974e-06
trans4645a30433878b73	IGHV1-58	ENST00000390628	-1.74106	0.299149	2.3702e-05	0.0033795
trans0f37021f5d82087c	MIR4537	ENST00000581717	-1.74748	0.297822	1.01453e-05	0.0017383
trans951af4da4e704ed0	NEURL3	ENST00000310865	-1.75772	0.295716	3.97723e-10	3.73819e-07
trans477025e95e9395ba	IGHV2-70	ENST00000390634	-1.7665	0.293921	3.97687e-05	0.00499979
trans2ef9c5db803773d7	SAMD5	ENST00000367474	-1.77495	0.292205	4.50496e-15	2.02406e-11
transb96bcb6b81cb0a6b	LINC00226	ENST00000618204	-1.77749	0.291691	0.000274817	0.0209965
transf32ea13179447188	LRRC16A	ENST00000329474	-1.78419	0.290339	8.54852e-13	1.89432e-09
trans6a0312da7648fdcb	IGKV4-1	ENST00000390243	-1.78669	0.289837	6.77573e-08	2.85604e-05
transcee6de3ddc75f068	TMEM140	ENST00000275767	-1.79224	0.288723	6.40418e-10	5.55545e-07
transad9777383bff0e0d	CT45A6	ENST00000620654	-1.79805	0.287564	1.26868e-08	6.99576e-06
trans311bd0ef9af07450	IGLV3-9	ENST00000390316	-1.79909	0.287356	2.75769e-06	0.000615096
trans7d32122d4d3c4558	TSPAN1	ENST00000372003	-1.80055	0.287066	3.54418e-25	2.95919e-20
trans525117b99fc4ea76	APOOP1	ENST00000604695	-1.80537	0.286108	1.80265e-11	2.71896e-08
transe1dda50f035bc70c	IGKV2-29	ENST00000521304	-1.80672	0.285841	6.81187e-06	0.0012715
transd178c4122e5cce25	STK16	ENST00000409638	-1.80938	0.285314	1.05636e-09	8.46723e-07
transc65e9a84f2787d85	NAA30	ENST00000556492	-1.81003	0.285185	3.48858e-17	3.06607e-13
transa9c57ce587e593da	APELA	ENST00000507152	-1.81416	0.28437	5.47951e-12	9.9194e-09
trans6b3339a09a4765e9	IGLV2-8	ENST00000620395	-1.81495	0.284214	0.000709928	0.040898
trans3f1492c6cfe3a878	KIAA0125	ENST00000630242	-1.81742	0.283728	7.6093e-06	0.00138492
trans8c74baeb0225b1fd	IGHV1-69-2	ENST00000624687	-1.82028	0.283166	2.49304e-05	0.003513
trans5adf731fffecdc42	CT45A1	ENST00000594117	-1.82348	0.282539	9.00954e-09	5.24822e-06
trans2660c8c4d6ef36e0	IGKV4-1	ENST00000390243	-1.82442	0.282354	1.73002e-09	1.28302e-06
trans519e05af64acafe2	IGLV2-11	ENST00000390314	-1.82655	0.281939	4.12097e-05	0.00513548
trans86ff867be04c0dc8	TINAG	ENST00000370864	-1.82691	0.281868	9.72207e-12	1.61808e-08
trans993964725275e74b	MIR4538	ENST00000581377	-1.83345	0.280593	1.56213e-10	1.68476e-07
trans895c18ee6976ea69	AAMDC	ENST00000393427	-1.83551	0.280192	2.95695e-11	4.09207e-08
transe166f0bb7f23669d	RP11-1166P10.8	ENST00000426099	-1.83567	0.280162	7.15583e-06	0.00131904
transf52deb472ed5da15	N/A	N/A	-1.8453	0.278298	6.298e-05	0.00708371
transa4865b9dcfd06f09	IGLV10-54	ENST00000390287	-1.84672	0.278023	3.77026e-06	0.000791605
trans18d23401bb8c115c	N/A	N/A	-1.85748	0.275958	5.5581e-07	0.000165493
transc11e447fce2f0253	IGLV3-1	ENST00000390319	-1.85841	0.27578	1.4116e-06	0.000354735
transa4768640c333f875	IGKC	ENST00000430694	-1.8603	0.275419	2.74112e-06	0.000612225
transdfe098cc54ed9810	AL928768.3	ENST00000497872	-1.86383	0.274746	1.06742e-05	0.00181084
transe7401524a17015c9	IGKV3D-20	ENST00000390270	-1.86661	0.274217	5.3181e-08	2.31769e-05
transa158ebcb01b54118	DAD1	ENST00000250498	-1.87391	0.272834	6.33377e-10	5.51156e-07
trans7353d4982a9be77e	IGLV3-16	ENST00000390311	-1.88128	0.271442	2.65545e-05	0.0036845
trans0a002ebe7a028c10	C14orf105	ENST00000534126	-1.88185	0.271336	2.69076e-15	1.30239e-11
trans1cca911ac2ffb164	IGHV1-3	ENST00000390595	-1.88535	0.270678	1.47927e-05	0.00233996
transb9eaefc0727bcbdd	C14orf105	ENST00000422976	-1.8871	0.270349	9.97133e-19	1.24963e-14
trans02fd4617fe1aa531	IGLC3	ENST00000390325	-1.89285	0.269275	2.69155e-06	0.000603029
transf243c56b9171f055	IGLV7-43	ENST00000390298	-1.89362	0.26913	4.24905e-06	0.000873282
trans7845f4bf00846566	KIAA0125	ENST00000630242	-1.89751	0.268407	3.08117e-05	0.00412549
transf70c49eb03bfe94c	N/A	N/A	-1.89961	0.268016	3.25754e-05	0.00430584
transc10764282abf4d3d	IGLV1-50	ENST00000390291	-1.90112	0.267736	1.22287e-09	9.52004e-07
trans5cff03d813fa6cd5	RBPMS	ENST00000320203	-1.90235	0.267508	1.21416e-09	9.48511e-07
trans5253ef1f6f80d885	RP11-211A18.2	ENST00000435693	-1.9032	0.267349	3.505e-06	0.000746678
trans57baaf15ce4d2966	OPRM1	ENST00000337049	-1.90952	0.26618	3.47167e-10	3.33178e-07
transf26c23e7ca999312	IGKV4-1	ENST00000390243	-1.91777	0.264663	2.71767e-08	1.32825e-05
trans85abeffebe623b60	N/A	N/A	-1.92069	0.264128	6.24035e-05	0.00703624
trans02c55b43ae069e14	IGHV3-71	ENST00000523324	-1.92458	0.263417	7.23773e-06	0.00132888
trans8609ec2a5a041033	CH17-224D4.2	ENST00000632950	-1.93084	0.262277	7.37195e-05	0.00802062
transd846438d579dcd91	IGHV4-55	ENST00000520889	-1.93147	0.262162	0.000725725	0.0414981
trans14acd98c4b3fcfa2	TMEM2	ENST00000377044	-1.93854	0.260879	1.10803e-16	8.606e-13
trans229368ede39fac46	IGKV5-2	ENST00000390244	-1.94819	0.259141	1.31535e-05	0.00213838
transec5859746fb67809	KIAA0125	ENST00000630242	-1.94996	0.258823	1.48917e-07	5.52056e-05
trans7659f890df60c6b9	IGKV4-1	ENST00000390243	-1.95149	0.258549	1.90335e-05	0.00284334
transf8e9a85d0bf42a00	IGKV4-1	ENST00000390243	-1.97831	0.253788	7.3593e-05	0.00800946
trans16a71bfaeb3b96f6	IGLL5	ENST00000532223	-1.98834	0.252029	9.35574e-06	0.00163132
trans97879599db5cf665	IGLL5	ENST00000532223	-1.99769	0.2504	3.15494e-08	1.50153e-05
transf8f82511f8f7f854	IGLV3-12	ENST00000390313	-2.0039	0.249326	1.39958e-07	5.25002e-05
trans3fd3bf7d80da4877	IGKV1D-13	ENST00000611391	-2.01526	0.24737	1.72048e-06	0.00041779
trans739a1162267d0a3b	IGLV2-5	ENST00000522922	-2.02073	0.246433	0.000149918	0.0136528
transfd7f2ed7d767b6d5	IGLL5	ENST00000532223	-2.02566	0.245593	9.46042e-06	0.00164618
trans8b599d93d57b2ab2	N/A	N/A	-2.0303	0.244805	1.32318e-11	2.10882e-08
trans42095bf4c8361361	IGKV3-20	ENST00000492167	-2.03105	0.244677	1.11487e-07	4.35891e-05
transd2edb4a484f98c7a	IGHD3-9	ENST00000390584	-2.03486	0.244032	7.25814e-07	0.000205835
transd6fa401eddf14029	TAPBPL	ENST00000266556	-2.0374	0.243603	3.97242e-11	5.3281e-08
trans90df25ee3c389fcb	IGLV3-19	ENST00000390309	-2.038	0.243501	4.14232e-05	0.0051544
trans768d9d2963f37d64	IGLV1-40	ENST00000390299	-2.04015	0.243138	3.19857e-06	0.000693068
transee999e3640106092	N/A	N/A	-2.06195	0.239492	3.02636e-07	9.9027e-05
transda0c5cf63a36388d	IGKV1D-13	ENST00000611391	-2.06499	0.238988	5.47681e-07	0.000163412
trans2889d178b4494403	IGLV2-14	ENST00000390312	-2.09714	0.233722	9.68268e-10	7.88089e-07
transd614b1ef5727b008	N/A	N/A	-2.10522	0.232415	1.43822e-08	7.76401e-06
trans993396c63f7bf6e0	IGHV3-43	ENST00000434710	-2.10805	0.231961	3.67486e-08	1.70777e-05
transf0a3692564f93ad9	IGHA1	ENST00000390547	-2.10881	0.231838	1.15427e-05	0.0019275
transadb64fbaf44f0330	IGHM	ENST00000390559	-2.12254	0.229643	1.31495e-06	0.000335069
trans1b262ff0ff767cdb	IGHV3-72	ENST00000621503	-2.12822	0.228741	1.60705e-06	0.000394451
transada6e4ff26a2bc01	IGLV6-57	ENST00000390285	-2.13119	0.228269	2.15645e-09	1.54551e-06
trans5498cc199f17ea5a	IGKV1D-8	ENST00000471857	-2.1324	0.228078	5.5624e-07	0.000165522
trans78c69fa560fcfd1e	N/A	N/A	-2.13301	0.227982	8.87024e-06	0.00156303
trans04d1e17228586e94	RP11-753H16.5	ENST00000552785	-2.13309	0.22797	1.30506e-08	7.16875e-06
trans57916927a3bb67b8	IGLV9-49	ENST00000427632	-2.13838	0.227134	3.0836e-06	0.000673692
trans37eb014132887ab5	IGHV3-53	ENST00000390627	-2.1426	0.226472	0.000220603	0.0179609
transf5af66d37706f509	IGHM	ENST00000390559	-2.14342	0.226342	2.93685e-09	2.01957e-06
transc0a958caef230672	IGLV3-19	ENST00000390309	-2.15231	0.224952	7.32303e-05	0.00797779
transe78d4b5924dfc8e2	IGLL5	ENST00000532223	-2.15731	0.224174	1.79483e-06	0.000432802
transf8208669822d9362	IGHV1-69	ENST00000390633	-2.16547	0.222909	6.98729e-06	0.00129631
trans5a0ecb5e1a75d634	IGKV2D-29	ENST00000612356	-2.1678	0.22255	1.35704e-08	7.40154e-06
transef7aa999bf483cbb	N/A	N/A	-2.20207	0.217326	2.3949e-06	0.000547376
trans238158f6e7fc4fa2	KIAA0125	ENST00000630242	-2.20234	0.217285	2.34013e-07	7.98313e-05
trans28a36c23e57406a9	N/A	N/A	-2.20648	0.216662	1.66459e-05	0.00255181
transd0998b77879aa498	IGHV1-2	ENST00000390594	-2.21325	0.215648	1.90962e-05	0.00285105
trans3f95b213d9e01299	IGLL5	ENST00000532223	-2.24021	0.211656	3.44844e-08	1.6191e-05
trans8b241f6b22f65bd9	IGLV3-19	ENST00000390309	-2.26907	0.207464	1.16635e-08	6.53581e-06
transfe68cdc6a1ee23d3	IGHV3-33	ENST00000390615	-2.27185	0.207064	1.10297e-06	0.00029051
transb4b6c80e89740679	IGKV1D-13	ENST00000611391	-2.28577	0.205076	2.83672e-06	0.000630059
trans45e3b1d2417f4100	IGLV7-46	ENST00000390295	-2.29363	0.203962	5.93956e-10	5.2065e-07
trans6e17170a2b677d7b	BMS1P20	ENST00000426066	-2.29722	0.203455	6.92627e-12	1.20689e-08
transc63d2044a91d9523	IGKV4-1	ENST00000390243	-2.30472	0.2024	2.59189e-07	8.68528e-05
trans5c2ccbcd011bd01c	IGLV2-8	ENST00000620395	-2.3076	0.201996	1.45768e-08	7.84747e-06
transff4bc0711794df6b	IGHV3-74	ENST00000424969	-2.31445	0.201039	1.27851e-05	0.00208798
trans182f66a1b9138020	IGKV4-1	ENST00000390243	-2.32813	0.199142	2.15724e-06	0.000504178
trans9815711b7a4b6e52	IGHV5-51	ENST00000390626	-2.33069	0.198789	1.68022e-05	0.00257095
trans2b5da71abcfec470	N/A	N/A	-2.33734	0.197875	3.07813e-07	0.000100393
trans2625c4c56154e593	IGLV5-45	ENST00000390296	-2.35059	0.196065	2.88798e-10	2.83961e-07
trans25f3b462de6b03f6	IGKV1-16	ENST00000479981	-2.35073	0.196047	2.58178e-07	8.66008e-05
transf33995d94b71d850	IGKV4-1	ENST00000390243	-2.35108	0.195999	2.19629e-06	0.000511395
trans8fd09c3f1fd15501	N/A	N/A	-2.35204	0.195869	2.60884e-07	8.72748e-05
transd5553a88ac042199	IGKV4-1	ENST00000390243	-2.35409	0.195591	8.84198e-06	0.00155887
trans21dce7dd52da7545	IGHV1-2	ENST00000390594	-2.35411	0.195588	1.19364e-06	0.000309909
trans07f053da97814049	IGLV1-44	ENST00000390297	-2.35453	0.195531	1.18683e-05	0.00196862
transe4f7bc3d4373e215	IGKV1D-12	ENST00000377032	-2.36981	0.193471	2.11867e-05	0.00309892
transa63467295b52e27a	IGKV4-1	ENST00000390243	-2.37117	0.193289	3.85657e-08	1.77411e-05
trans5322233173537349	IGLV2-18	ENST00000390310	-2.38058	0.192032	3.65473e-07	0.000115989
trans4d929bfc8f746de0	CH17-224D4.1	ENST00000632099	-2.38683	0.191202	1.80103e-09	1.32684e-06
trans6fc7bc2287f740fd	IGKV1-17	ENST00000490686	-2.38895	0.190922	2.96482e-05	0.00400505
trans1ffaad5edb1ec877	IGHV4-59	ENST00000390629	-2.39824	0.189696	1.67483e-05	0.00256462
trans704fe29df8ee5c9f	IGLV2-14	ENST00000390312	-2.41258	0.18782	5.06033e-05	0.00599515
trans289a971440e80aa8	KIAA0125	ENST00000630242	-2.41688	0.18726	1.35629e-06	0.000343332
trans953b27a6efdbd86a	IGHV3-53	ENST00000390627	-2.4313	0.185398	1.85733e-06	0.000444877
trans9d7262633d324a71	IGKV2D-40	ENST00000560045	-2.45049	0.182949	2.77832e-09	1.92111e-06
trans64b4229ebfd8b570	IGHV3-64	ENST00000618085	-2.45097	0.182888	5.88593e-08	2.53212e-05
trans727287f368f2cb66	IGLV3-21	ENST00000390308	-2.47245	0.180185	2.53491e-08	1.25422e-05
trans009e564a6450b612	N/A	N/A	-2.47811	0.17948	3.99687e-08	1.82315e-05
transe05c94e663da65f5	IL13RA1	ENST00000371666	-2.47835	0.179449	1.65509e-26	2.07286e-21
trans8f470866adeaa91a	IGKV4-1	ENST00000390243	-2.47989	0.179258	1.92725e-07	6.80932e-05
trans6e06c9a50fc30c92	IGLV7-46	ENST00000390295	-2.4954	0.177341	6.02619e-07	0.000176958
trans08b74832df011caf	IGHV3-74	ENST00000424969	-2.49994	0.176784	9.33593e-11	1.09037e-07
trans44b22d7e099c7c9c	IGKV4-1	ENST00000390243	-2.50692	0.17593	1.45082e-07	5.3998e-05
transc3f35b79452a33e1	IGHV4-61	ENST00000390630	-2.51709	0.174695	1.08604e-07	4.27224e-05
trans6369e52ccd5f792a	IGLV3-10	ENST00000390315	-2.53507	0.172531	1.41218e-07	5.28193e-05
trans2c2000450632fc07	IGKV4-1	ENST00000390243	-2.54877	0.1709	5.04579e-10	4.53411e-07
trans8399c035088cee35	IGKV2-24	ENST00000484817	-2.55136	0.170594	2.69106e-07	8.9666e-05
transeec2f9b2795b2008	JCHAIN	ENST00000510437	-2.55857	0.169744	4.06354e-14	1.40878e-10
trans0fd06f4b51a20156	IGHV1-18	ENST00000390605	-2.56157	0.169392	9.60331e-06	0.00166612
trans28c822a485e2ea05	IGHV2-26	ENST00000390611	-2.56398	0.169108	3.37508e-09	2.25741e-06
transac43e3f2a52c7fc0	IGKV4-1	ENST00000390243	-2.5908	0.165993	3.06939e-07	0.000100141
transfd59eb05cd5b68f2	IGLV3-19	ENST00000390309	-2.59136	0.165929	6.99966e-09	4.23246e-06
trans66e625ef6f0260ba	IGHV1-24	ENST00000390610	-2.61031	0.163764	3.06901e-08	1.46986e-05
transc5229a6d087609b6	IGHV1-46	ENST00000390622	-2.6319	0.161332	9.68593e-08	3.86793e-05
trans08b50674426fc73f	IGHV3-21	ENST00000390607	-2.63668	0.160798	2.65512e-06	0.000595667
trans6ac7dd4a13d4b8f0	AL122127.3	ENST00000618900	-2.63764	0.160691	1.00296e-05	0.00172307
trans9c581f56b3adeff0	IGHV3-38	ENST00000390618	-2.66075	0.158137	6.79463e-08	2.8616e-05
trans5b568c777867958f	IGKV4-1	ENST00000390243	-2.68459	0.155546	4.96345e-08	2.19366e-05
trans21157a282247f50e	IGKV4-1	ENST00000390243	-2.68633	0.155358	9.01905e-08	3.65701e-05
trans1b53c6446ee57e2c	IGKV4-1	ENST00000390243	-2.69476	0.154453	1.95157e-06	0.00046357
transe2cce5264a310055	IGKV2D-29	ENST00000612356	-2.70188	0.153693	5.53532e-10	4.91232e-07
transe85cf9de8fc0695a	IGHV3-48	ENST00000390624	-2.72941	0.150788	3.24724e-07	0.000104918
transe92cf1d81f2b9072	IGKV2D-29	ENST00000612356	-2.73028	0.150697	3.21128e-08	1.52415e-05
trans39718b280d9ab526	IGHV3-66	ENST00000390632	-2.73316	0.150397	8.43996e-08	3.45577e-05
trans277b79584b4d32b2	IGKV4-1	ENST00000390243	-2.73658	0.15004	2.65323e-09	1.83969e-06
trans3ef2e2a7dcd06699	IGKV1-8	ENST00000634828	-2.74713	0.148947	2.94359e-08	1.41997e-05
trans4549e38bd6e8758e	IGHV3-74	ENST00000424969	-2.77944	0.145648	1.45676e-08	7.84747e-06
trans95ffb711e309b9af	IGKV6-21	ENST00000390256	-2.79995	0.143592	2.46082e-11	3.53448e-08
transde17e522d0b0a854	IGLV1-40	ENST00000390299	-2.807	0.142892	8.18034e-10	6.87019e-07
transd2afed45aa908565	IGLV2-8	ENST00000620395	-2.8167	0.141934	7.64448e-07	0.00021551
trans157611801a691886	IGHM	ENST00000390559	-2.8331	0.140331	1.69924e-10	1.80352e-07
trans8f24e53e0d08bc7e	IGKV4-1	ENST00000390243	-2.8372	0.139933	3.41563e-06	0.000730465
trans129852eeee859888	IGKV4-1	ENST00000390243	-2.84045	0.139618	1.54412e-07	5.68162e-05
trans9fb7580e611248db	IGHV3-48	ENST00000390624	-2.84514	0.139164	3.7526e-07	0.000118757
transe2e86004e4128640	IGLL5	ENST00000532223	-2.85461	0.138254	4.25919e-08	1.92139e-05
transa176b699117498d1	IGKV4-1	ENST00000390243	-2.88289	0.13557	3.31822e-11	4.53564e-08
trans7e3e5d21d10205ff	IGKV4-1	ENST00000390243	-2.889	0.134997	2.3111e-10	2.34368e-07
transc47a6150afdd2bb7	IGLV3-21	ENST00000390308	-2.8995	0.134018	2.69722e-07	8.98115e-05
transdc4d74fab3c200e3	RNA5SP389	ENST00000362610	-2.91812	0.132299	1.92209e-07	6.79535e-05
transc9a662953593af25	KIAA0125	ENST00000630242	-2.9182	0.132292	4.43898e-09	2.84552e-06
trans639772ec2f0c37d0	IGKV4-1	ENST00000390243	-2.92949	0.131261	1.1923e-09	9.34014e-07
trans575f02527ed9e9ad	IGHV3-7	ENST00000390598	-2.96671	0.127918	4.85978e-09	3.07591e-06
trans97c3bec14a61f61a	CH17-212P11.4	ENST00000631386	-2.97302	0.12736	5.21547e-10	4.65734e-07
transe828873f2513fb03	IGKV4-1	ENST00000390243	-2.97396	0.127277	5.32077e-11	6.8172e-08
trans80b401af75dc86d8	KIAA0125	ENST00000630242	-2.98646	0.126179	1.35458e-11	2.14853e-08
trans3cd02697672963ca	IGLV3-25	ENST00000390305	-3.03957	0.121618	3.32802e-10	3.21238e-07
trans648b93a860cf0d7e	IGKV3-15	ENST00000390252	-3.04006	0.121577	1.41296e-07	5.28193e-05
trans4270b9f794a1b57e	IGKV4-1	ENST00000390243	-3.07226	0.118893	1.05834e-09	8.4763e-07
trans94a28304b8681a86	IGKV1-17	ENST00000490686	-3.08018	0.118243	3.52339e-10	3.3653e-07
transc729bf57ac5b50b5	RP11-728F11.3	ENST00000531850	-3.08018	0.118242	1.73481e-09	1.28467e-06
trans893fddb9b10d29b9	IGLL5	ENST00000532223	-3.09086	0.11737	3.80579e-08	1.75598e-05
trans8db1912ff1f79fe5	IGLV2-11	ENST00000390314	-3.10461	0.116257	4.77965e-10	4.34056e-07
trans6ed7cb744dc84010	IGKV4-1	ENST00000390243	-3.10631	0.11612	2.27549e-09	1.6227e-06
transd218f215d8635132	IGHV3-74	ENST00000424969	-3.12977	0.114247	2.49614e-06	0.000564806
trans19aed71103b1cae0	IGHV4-34	ENST00000390616	-3.13161	0.114102	5.59545e-10	4.96129e-07
trans0f362a4c328fcbdc	IGKV1D-16	ENST00000492446	-3.13249	0.114032	2.564e-09	1.79455e-06
trans6f1a802cfee9ff4d	IGLL5	ENST00000532223	-3.14397	0.113128	1.2881e-09	9.95057e-07
transc7dff1fd12faf7b4	IGKV4-1	ENST00000390243	-3.15747	0.112074	4.74135e-09	3.01292e-06
transf45d289a2399dbdb	IGKV4-1	ENST00000390243	-3.15777	0.112052	2.50707e-08	1.24352e-05
transc284c38cd4dba551	IGLV3-25	ENST00000390305	-3.17385	0.11081	1.04685e-08	5.95679e-06
trans81ade6f758c9d544	IGHV1-18	ENST00000390605	-3.18643	0.109847	1.43323e-08	7.74542e-06
trans3c48faff2ffb492d	IGKV4-1	ENST00000390243	-3.30177	0.101407	1.50059e-09	1.13557e-06
trans885a15978cdc562a	IGHV3-15	ENST00000390603	-3.41162	0.0939725	3.93163e-09	2.57297e-06
transce85924230eac4f4	IGLV1-47	ENST00000390294	-3.42053	0.0933936	1.6726e-10	1.77713e-07
trans2dc5704308fd97b4	IGKV4-1	ENST00000390243	-3.46796	0.0903734	2.39181e-10	2.40909e-07
trans90dbbd503f2027ff	IGLV2-23	ENST00000390306	-3.47819	0.0897349	2.74123e-10	2.70696e-07
trans1fb22230b8ccd948	IGLV2-14	ENST00000390312	-3.48722	0.089175	1.57099e-10	1.6925e-07
transf793b55f81bb2968	IGHV3-15	ENST00000390603	-3.50407	0.0881391	3.91902e-10	3.69735e-07
trans30e148f29cbce954	KIAA0125	ENST00000630242	-3.51587	0.0874214	5.27041e-15	2.32625e-11
trans4081968be37f7595	IGHV4-39	ENST00000390619	-3.55582	0.0850339	2.62349e-10	2.61808e-07
trans491960e24bbd8dfd	IGKV4-1	ENST00000390243	-3.57736	0.0837736	6.3402e-11	7.91088e-08
trans91e00febbff48fe9	IGLV3-1	ENST00000390319	-3.58575	0.0832877	4.10983e-09	2.67214e-06
transcfa23927ceaf1d43	IGLV2-14	ENST00000390312	-3.61589	0.0815657	2.68155e-12	5.19676e-09
trans8411f43d6272a350	LINC00226	ENST00000618204	-3.63085	0.0807246	6.69584e-10	5.76355e-07
trans3d3d2a14ca59e34a	IGHV3-7	ENST00000390598	-3.72525	0.0756116	1.77135e-11	2.69233e-08
trans89fb092e01f48a06	IGKV1-27	ENST00000498435	-3.73074	0.0753241	1.69447e-12	3.47957e-09
transcd8c92809191e609	IGLV1-40	ENST00000390299	-3.78969	0.0723085	3.44119e-13	8.818e-10
trans9291c380df6eee58	IGKV1D-33	ENST00000611734	-3.79311	0.0721372	5.29467e-09	3.30729e-06
trans6b20f665eb759fb1	BMS1P20	ENST00000426066	-3.82574	0.0705242	7.45121e-14	2.34031e-10
trans0e9fb2de9abcb122	IGHV3-11	ENST00000390601	-3.83162	0.0702371	2.27064e-10	2.30967e-07
transfb6fbcfa8537d2f2	IGLV4-69	ENST00000390282	-3.85414	0.0691493	5.36357e-16	3.40122e-12
trans815e7b318dce25c8	IGHV1-46	ENST00000390622	-4.07725	0.0592413	8.01804e-14	2.47185e-10
