# Supplementary material for: Primate retroelement exonization and sexually dimorphic IL13RA1 transcription tune type 2 immune responses
Source: Sci Immunol. Author manuscript; Available in PMC 2025 Aug 7. (PMC7617988; doi:10.1126/sciimmunol.adr1105)
Supplement: data file s3 [file EMS207658-supplement-data_file_s3.xlsx]

## Sheet: Fig. 1E
Fig. 1E
	IL13RA1-LOR1a expression, log2	IL13RA1 expression, log2
	-2.03659	3.94176	B cells
	-3.87009	3.17886	B cells
	-1.51907	2.80599	B cells
	1.40387	4.37434	B cells
	-1.66109	3.13001	B cells
	-4.32193	3.05008	B cells
	-1.6505	3.01437	B cells
	1.55964	3.3238	B cells
	-0.60038	3.40545	B cells
	-4.32193	2.74017	B cells
	-1.43105	4.30129	B cells
	0.518737	3.82416	B cells
	2.25876	3.79192	B cells
	2.84457	3.69622	B cells
	-4.32193	-3.97849	CD4 T cells
	-0.533744	-2.73092	CD4 T cells
	-4.32193	-4.32193	CD4 T cells
	-4.32193	-2.90985	CD4 T cells
	-4.32193	-4.32193	CD4 T cells
	-4.32193	-1.41943	CD4 T cells
	-4.32193	-4.32193	CD4 T cells
	-4.32193	-3.81279	CD4 T cells
	-4.32193	-3.69264	CD4 T cells
	-3.22715	-4.32193	CD4 T cells
	-2.42849	-3.34133	CD4 T cells
	-4.32193	-0.837042	CD4 T cells
	-3.43042	-4.32193	CD4 T cells
	-4.32193	-2.53074	CD4 T cells
	1.68118	6.01333	Monocytes
	-1.03904	5.26559	Monocytes
	0.604736	5.62509	Monocytes
	1.5142	5.84416	Monocytes
	2.68827	5.88587	Monocytes
	1.62938	5.85277	Monocytes
	-0.118743	5.60158	Monocytes
	3.53717	5.55658	Monocytes
	3.19412	5.6709	Monocytes
	2.64939	5.68997	Monocytes
	1.79269	6.0408	Monocytes
	5.11487	5.8357	Monocytes
	4.41664	5.70915	Monocytes
	2.10742	5.2368	Monocytes

## Sheet: Fig. 1H
Fig. 1H
		Divergence, %
	LOR1A Coding	10.71
	LOR1A Flanking	3.81
	IL13RA1 Exon 11	2.06
	Splicing Motifs	0.2

## Sheet: Fig. 1I
Fig. 1I
		IL13RA1 expression, log10	IL13RA1-LOR1a expression, log10
	Marmoset	0.00346394	0.00112214
	Chimpanzee	2.32739	0.0190515
	Squirrel monkey	0.00012962	8.8035e-06
	Rhesus monkey	0.00079196	5.8289e-06

## Sheet: Fig. 2A
Fig. 2A
	IL13RA1 expression, log10 TPM					IL13RA1-LOR1a expression, log10 TPM					L13RA1 - IL13RA1-LOR1a difference					TLR7 expression, log10 TPM
	ceu fin gbr tsi f	ceu fin gbr tsi m	yri f	yri m		ceu fin gbr tsi f	ceu fin gbr tsi m	yri f	yri m		ceu fin gbr tsi f	ceu fin gbr tsi m	yri f	yri m		ceu fin gbr tsi f	ceu fin gbr tsi m	yri f	yri m
	0.024914	-0.34695	0.267303	0.143321		-1.30103	-0.94076	-1.30103	-1.30103		1.05905	0.335221	1.85056	1.39098		1.54874	1.39338	1.41881	1.55712
	-0.20313	-0.16108	-0.88887	0.787793		-1.30103	-1.30103	-1.30103	0.130343		0.62642	0.69012	0.12916	4.78466		1.23334	1.66804	1.16645	1.51791
	-0.38267	-0.0408	0.223416	-0.13875		-0.99174	-1.30103	-0.35272	-0.70721		0.31239	0.91033	1.2288	0.53028		1.3335	1.5307	1.45094	1.54778
	-0.09256	0.298678	-1.30103	0.206901		-1.23249	-0.12278	-0.42452	-0.43874		0.749502	1.23547	-0.37625	1.24615		1.41016	1.3156	1.39422	1.56628
	-0.45859	-0.24429	-0.76671	0.211182		-1.30103	-1.30103	-0.72577	-1.30103		0.347863	0.56978	-0.01692	1.62623		1.16355	1.3762	1.20779	1.6424
	0.300924	0.167512	0.15976	-0.30552		-1.22334	-0.15156	-0.73037	-1.30103		1.93972	0.76526	1.25859	0.49486		1.45235	1.35731	1.78576	1.39669
	-0.46728	0.433182	0.494015	0.247875		-0.29698	-1.30103	-1.30103	-0.82036		-0.16371	2.71133	3.119	1.61837		1.31638	1.43402	1.42737	1.31989
	-0.10022	-0.41461	-0.42377	-0.3844		-0.00043	-0.69512	-0.52851	-1.30103		-0.20508	0.183159	0.080774	0.41267		1.39838	1.34894	1.28416	1.2362
	-0.19114	-1.30103	0.639663	0.149031		-0.9442	-1.30103	0.192726	-0.47455		0.53025	-0.00054	2.8032	1.07408		1.39271	1.38782	1.4743	1.26675
	-0.11161	-0.0078	-0.05163	-0.19142		-0.47001	-0.56513	-1.30103	-0.73417		0.43453	0.71001	0.88791	0.45912		1.38437	1.25257	1.32547	1.35799
	-0.13417	0.66234	0.437463	0.357216		-1.24078	-1.30103	-1.30103	-0.36749		0.676789	4.59558	2.73819	1.84718		1.32547	1.323	1.61742	1.48938
	-0.18383	0.070695	-0.07191	0.28979		-0.67115	-1.21248	-1.06186	-0.85977		0.44166	1.11547	0.760685	1.81079		1.36189	1.40627	1.35959	1.61512
	-0.54714	0.112005	-1.30103	0.414343		-1.30103	-1.30103	-0.82719	-1.30103		0.2837	1.29421	-0.10458	2.59623		1.27587	1.40768	1.41141	1.55824
	-0.07546	-0.14082	0.743788	0.030033		-1.30103	-1.30103	-1.30103	-0.28699		0.84051	0.72307	5.54355	0.55517		1.33439	1.35226	1.36893	1.35125
	0.51167	-0.45568	0.135791	-1.00106		-1.30103	-0.25436	-0.47161	-0.09836		3.2484	-0.20652	1.02948	-0.69758		0.953586	1.44488	1.5001	1.50403
	0.378984	-0.20924	0.287766	-1.30103		0.096145	-1.30103	-1.14775	-0.91179		1.14543	0.61768	1.86868	-0.12252		1.38002	1.23475	1.21925	1.36578
	-1.30103	0.204353	0.077328	0.361739		-1.30103	-0.53381	-1.30103	-0.56843		-0.03618	1.30832	1.19489	2.02993		1.2755	1.09599	1.1729	1.46228
	0.015049	0.049431	0.25374	-1.30103		-1.30103	-0.55004	-0.8131	-0.20694		1.03526	0.83874	1.63988	-0.62096		1.49101	1.50391	1.4764	1.21293
	-0.3963	-0.17088	-0.24432	0.545854		-1.30103	-0.88877	-1.30103	0.085505		0.401517	0.54552	0.56975	2.29682		1.52134	1.11627	1.00128	0.962207
	0.283674	0.435303	-0.44528	-0.2389		-1.25283	-0.07065	-0.07244	-1.25571		1.86578	1.87474	-0.48768	0.521394		1.2317	1.32175	1.60871	1.33092
	-0.08478	-1.00619	0.392424	0.335456		-1.03694	-0.19804	-0.44607	0.008608		0.730814	-0.53523	2.11041	1.14497		1.4204	1.41882	1.53771	1.49748
	-0.06588	0.245212	-0.13571	-0.78904		-1.30103	-0.39903	-0.45588	0.052963		0.85925	1.35978	0.38159	-0.96716		1.43751	1.20167	1.33349	1.27705
	-0.80079	0.078076	0.872028	-0.39515		-1.30103	-1.30103	-0.86078	-0.75652		0.158203	1.14955	7.31001	0.227396		0.862139	1.28175	1.62589	1.50248
	0.139684	0.188855	-0.20915	-0.39544		-0.16038	-0.59796	-0.44024	-0.72728		0.68815	1.29237	0.254916	0.21493		1.53466	1.43624	1.40064	1.41737
	-0.05127	-0.61937	0.523551	-0.0369		-1.26667	-0.65859	-1.17929	-0.40957		0.834534	0.02074	3.27232	0.529121		1.32805	1.63088	1.38816	1.52542
	-0.0482	0.433078	0.437211	-0.61236		-0.35888	-1.30103	-0.02733	-0.37726		0.457309	2.71068	1.79759	-0.17537		1.42399	1.20101	1.58347	1.6238
	-0.14492	0.054073	0.662866	0.354341		-0.60201	-0.65437	0.118562	-1.03452		0.46624	0.91096	3.28725	2.16885		0.97039	1.31872	1.6402	1.59796
	-0.26442	-0.01417	-0.15545	0.898895		-1.1515	-1.30103	-1.30103	0.436827		0.473425	0.96791	0.69911	5.18892		1.49187	1.24513	1.50372	1.3799
	-1.30103	0.226734	-0.93919	0.844971		-0.78078	-0.37389	-0.63958	-0.03743		-0.16566	1.26274	-0.11428	6.08053		1.33109	1.37439	1.27043	0.884837
	-1.10621	-1.30103	0.245968	0.267711		-1.30103	-0.49602	-0.35701	-1.30103		0.078305	-0.31914	1.32232	1.8523		1.56013	1.45767	1.75558	1.50718
	-0.5769	0.648789	-1.30103	-0.28807		0.051808	-0.56833	-0.9317	-0.08366		-0.86179	4.18421	-0.11085	-0.30963		1.29469	1.49805	1.20302	1.42535
	-1.05814	-0.4769	-1.15408	-0.34117		-1.30103	-0.70163	-0.48537	-0.21682		0.043626	0.13472	-0.25693	-0.15113		1.28241	1.3344	1.57373	1.03401
	-0.46768	0.318253	-0.75796	0.309085		0.051885	-1.30103	-0.19968	-1.30103		-0.78624	2.04929	-0.45682	2.03744		1.32337	1.41834	1.45633	1.32681
	-0.18061	0.541106	-0.65647	-0.28344		-1.30103	0.203961	-0.20938	-0.50464		0.65977	1.8768	-0.39692	0.2078		1.40039	1.16272	1.23736	1.55019
	-0.1861	0.288839	-0.28598	-0.44359		-0.55483	-0.81861	-0.75855	-1.30103		0.37276	1.7928	0.343267	0.343186		1.18945	1.40523	1.34153	1.37303
	-0.42792	-0.51346	0.717891	-0.05255		-0.38777	-0.20679	-1.0532	-1.30103		-0.03616	-0.31459	5.13418	0.88603		1.34319	1.23486	1.71052	1.67695
	-0.34482	0.331326	-1.30103	-0.18923		-1.30103	-0.42212	0.045245	-0.99775		0.452041	1.76616	-1.10688	0.546277		1.44937	1.54523	1.47716	1.30247
	-0.31169	-0.02055	-0.04498	-0.33149		-1.30103	-1.30103	-1.30103	-1.13517		0.48788	0.95379	0.90161	0.392876		1.45594	1.3365	1.36601	1.46035
	-0.29928	-0.49968	0.268424	0.333657		-1.30103	-1.30103	0.191101	-1.20378		0.461428	0.316463	0.302592	2.09349		1.23264	1.3621	1.30855	1.4809
	-1.00445	-0.06873	-1.30103	0.121448		-0.49835	-1.07534	-0.3526	-1.30103		-0.21845	0.769551	-0.44402	1.32266		1.06228	1.44286	1.33428	1.26646
	-0.10833	0.107617	0.069709	-0.73272		-1.30103	-0.55482	-1.30103	-1.30103		0.779235	1.00247	1.17411	0.135222		1.352	1.39845	1.35867	1.59224
	0.294067	-1.30103	0.343374	-0.40633		-1.30103	-0.55594	-1.30103	-0.52909		1.96819	-0.27801	2.17512	0.09661		1.34801	1.55078	1.53843	1.39888
	-0.0556	0.524519	0.07456	0.794335		-0.26372	-0.09333	-0.18741	-1.30103		0.33498	2.53932	0.53778	6.2278		1.41515	1.26001	1.50726	1.33029
	-0.43604	-0.64896	0.185848	-0.00362		-1.24872	-1.30103	-0.99766	-1.30103		0.31	0.22441	1.43354	0.99171		1.41638	1.52921	1.47893	1.54358
	-0.08639	-0.18716	0.330909	0.064286		-0.70241	-1.30103	-0.21014	-1.30103		0.6212	0.64989	1.52605	1.15954		1.54439	1.41777	1.37362	1.44287
	0.020055	-1.12392	0.171361	0.121855		-1.30103	-0.61509	-0.28287	-1.30103		1.04726	-0.16743	0.9624	1.27509		1.29402	1.37292	1.4286	1.46437
	-0.18768	1.49569	-0.30022	-0.37172		-1.30103	-0.2061	-1.30103	-0.7971		0.64912	30.688	0.458032	0.26534		1.45769	1.02894	1.10897	1.65782
	-0.12568	0.084766	0.090805	-0.89255		-0.7778	-1.30103	-0.37443	-0.13128		0.581928	1.21553	0.8103	-0.61106		1.15673	1.56016	1.34775	1.29603
	-0.6846	-0.50058	0.455637	0.50831		-0.37759	-1.30103	-0.86544	-0.0081		-0.21246	0.315807	2.71888	2.24185		1.68458	1.39167	1.42938	1.30726
	0.862435	-0.04755	0.260229	-0.07488		0.063157	-1.30103	-0.93059	-1.14159		6.12856	0.896286	1.70333	0.769451		1.37846	1.04126	1.55643	1.40909
	0.176343	-0.47328	0.418424	0.295652		-0.71988	-1.11892	0.022552	-0.1575		1.31027	0.260245	1.56744	1.27957		1.33646	1.42346	1.38687	1.60793
	0.130099	-0.10793	0.093366	0.32311		-1.30103	-0.79018	-0.21545	0.168082		1.34927	0.617846	0.63093	0.63172		1.275	1.29348	1.44703	1.5586
	-1.30103	0.021739	-0.58904	-0.09505		-0.49858	-0.9886	-1.30103	-1.30103		-0.31726	0.94867	0.257607	0.80344		1.44694	1.26428	1.26496	1.18705
	-0.92872	0.316763	-0.63888	0.024161		-0.38512	-1.30103	-0.2679	-1.30103		-0.29414	2.07378	-0.30995	1.05721		1.22611	1.23048	1.5032	1.5767
	0.85747	0.184464	0.126297	0.119546		-0.04532	-1.10557	-0.42884	-0.46942		6.30138	1.45078	0.96498	0.97758		1.49622	1.36099	1.41618	1.45031
	-0.34603	-0.95374	0.48106	-0.03882		-0.53134	-0.26348	-0.57661	-1.30103		0.15658	-0.43391	2.76224	0.9145		1.45324	1.19816	1.55311	0.168055
	-0.10148	-1.30103	-0.1309	-1.30103		-1.30103	-0.31703	-0.24014	-0.2182		0.79162	-0.48191	0.16451	-0.60506		1.59158	1.38658	1.39413	1.57
	-0.63773	-0.18629	0.236827	0.893856		-0.89137	-0.8131	-1.23664	-1.30103		0.101869	0.497419	1.66716	7.8317		1.32829	1.39635	1.499	0.781187
	-0.06252	0.029899	0.183415	-0.23108		-0.77775	-1.30103	-1.30103	-0.80099		0.6991	1.07127	1.52551	0.429249		1.30874	1.44966	1.44426	1.43004
	-0.83357	0.007411	0.026247	-0.78675		-1.08728	-0.31195	-1.30103	-0.71453		0.064906	0.52963	1.0623	-0.02956		1.44754	1.22655	1.38602	1.29047
	-0.67915	0.85985	0.56828	-0.93285		-1.30103	-1.18577	-0.97139	-0.83929		0.176223	7.17666	3.59386	-0.02806		1.1348	1.32952	1.41548	1.42153
	-0.00892	0.009153	0.071403	-0.34118		-0.79396	-1.30103	-0.92959	-1.30103		0.81895	1.0213	1.0611	0.45585		1.5862	1.19663	1.47523	1.36372
	0.043119	-0.66143	0.790025	0.211974		-1.30103	-1.30103	-0.29439	-0.54488		1.10438	0.218057	5.6586	1.34402		1.04759	1.59419	1.52555	1.29795
	0.278651	0.303602	0.122308	-0.01343		-0.24908	-1.30103	-0.42375	-1.30103		1.33601	2.01188	0.94836	0.96956		1.38272	1.06002	1.3085	1.2997
	-0.28597	0.184592	0.020568	-1.01948		-1.30103	-1.24975	-1.30103	0.411317		0.51764	1.47338	1.0485	-2.48259		1.36382	1.48363	1.44985	1.33251
	-0.73798	0.203623	-0.83461	0.021355		-0.30441	-0.92122	-0.4421	-1.30103		-0.3133	1.47828	-0.21498	1.0504		1.41506	1.46655	1.23749	1.50967
	-0.09014	-0.34783	0.617661	-0.17964		-1.30103	-0.95723	-0.05609	0.114611		0.808083	0.33857	3.26745	-0.64076		1.58608	1.40323	1.38859	1.61098
	0.027031	0.286299	0.298475	0.144079		-1.30103	-1.30103	0.296424	0.193486		1.06422	1.9333	0.00937	-0.16789		1.26265	1.20962	1.47185	1.44042
	-0.26797	-0.08974	-0.71772	0.079062		-1.30103	-1.30103	-1.30103	0.126294		0.53955	0.81332	0.19155	-0.13783		1.23627	1.38934	1.1622	1.26847
	0.86717	0.100419	0.206796	-0.2277		0.073882	-0.43588	-1.30103	-0.04338		6.17951	0.8936	1.59784	-0.31298		1.38673	1.38566	1.34968	1.22792
	-0.35397	0.104992	-0.41243	0.291668		-1.30103	-1.30103	-0.65043	-1.30103		0.442616	1.27348	0.16322	1.95735		1.3505	1.0101	1.42534	1.4494
	-0.13042	0.001375	-0.23273	0.209995		-1.30103	-1.30103	-1.30103	-0.38524		0.74059	0.97647	0.58516	1.20992		1.23256	1.33949	1.46804	0.803014
	0.055474	0.287663	-0.8825			-1.06596	-1.04482	-0.06125			1.05034	1.84919	-0.7374			1.38912	1.37071	1.63724
	-0.70193	0.041669	-0.45325			-0.32586	-0.45669	-1.30103			-0.27357	0.75131	0.35217			1.05484	1.46273	1.45277
	-1.30103	0.25886	-0.34535			-0.71348	-1.30103	-0.40691			-0.19343	1.81493	0.05967			1.35798	1.33023	1.23445
	0.044628	-0.17217	0.12272			-1.30103	-0.98422	-0.77518			1.10823	0.56901	1.15873			1.63101	1.30264	1.3584
	0.726656	0.706317	-0.31882			-1.30103	-0.60778	-0.85902			5.32913	4.83858	0.34158			1.36517	0.92609	1.41004
	0.419376	-0.02205	0.342113			-0.20963	-1.30103	0.293495			2.00937	0.942421	0.23283			1.23104	1.30446	1.57202
	0.074403	-0.21284	0.28331			-1.30103	-1.03655	-1.30103			1.18687	0.520642	1.92004			1.26537	1.56087	1.50722
	0.47191	-0.67708	-0.14198			-1.30103	-0.23866	-1.30103			2.96422	-0.36688	0.72114			1.34204	1.27891	1.41237
	0.8995	0.386417	0.334898			-0.16813	-1.30103	-0.60291			7.25514	2.43454	1.9127			0.637048	1.41879	1.18007
	0.010215	0.261425	-1.30103			-1.30103	-0.02899	-0.37695			1.0238	0.89026	-0.41981			1.35291	1.31733	0.997474
	-1.30103	1.25028	0.26642			-0.4166	-0.16969	-0.95664			-0.38318	17.1175	1.7363			1.26691	1.21795	1.18362
	-0.43569	0.390577	-0.33327			-0.77671	-1.30103	-0.93491			0.19948	2.43558	0.348058			1.52423	1.11417	1.33885
	-1.10557	-0.38977	0.001937			-0.47281	-1.30103	-1.23229			-0.25824	0.4076	0.945895			1.29096	1.21023	1.34702
	-0.53642	0.630051	0.013793			-0.37341	-0.87749	-0.49156			-0.13245	4.13371	0.70984			1.26718	1.45128	1.3954
	0.339581	-0.07044	0.584422			-1.30103	-1.30103	-1.30103			2.18565	0.85027	3.8408			1.27106	1.28023	1.34882
	-0.65987	-1.30103	-0.48195			-1.30103	-0.28179	-0.65361			0.213224	-0.52265	0.10763			1.64639	1.19217	1.42889
	-0.9184	-0.20578	-0.11412			-1.30103	-0.94195	-1.30103			0.12067	0.50831	0.768916			1.31658	1.24266	1.36616
	-0.21504	0.14031	0.207055			-1.30103	-1.17231	-1.30103			0.609475	1.31412	1.61085			1.26594	1.33822	1.49564
	-0.08858	-0.29327	0.47819			-1.30103	-1.30103	-1.30103			0.81549	0.50901	3.00739			1.37165	1.50815	1.59923
	-0.30825	0.051847				-0.45951	-1.30103				0.14463	1.1268				1.61692	1.42677
	-0.3071	-0.19469				-0.32718	-0.7986				0.02228	0.479714				1.205	1.53258
	-0.64426	0.111211				-1.30103	-0.28451				0.22685	0.772466				1.48752	1.28909
	0.032808	0.419672				-0.75119	-1.25168				0.90113	2.57226				1.48834	1.28148
	-0.48896	0.007982				-1.05077	-0.15993				0.235403	0.32661				1.43464	1.30473
	0.230257	-0.1496				-1.30103	-1.30103				1.69925	0.7086				1.2842	1.22076
	-0.05876	-0.01419				-1.30103	-1.23401				0.87346	0.909517				1.14625	1.15062
	-0.16048	-0.40858				-0.80418	-1.09081				0.53409	0.309189				1.49318	1.08569
	0.31992	-0.14343				-1.30103	-1.30103				2.08891	0.71874				1.25818	1.42548
	-0.95605	0.350732				-1.0733	-0.93081				0.026181	2.12523				1.37397	1.34899
	0.428565	-0.3563				-0.25871	-0.64809				2.13149	0.215387				1.37336	1.4613
	-0.16581	0.184098				-0.42377	-0.39842				0.30573	1.12835				1.3491	1.29111
	0.191132	0.228223				-1.30103	-0.68229				1.50435	1.48348				1.2335	1.50234
	-0.65861	-0.0975				-1.30103	-0.57723				0.219478	0.5342				1.21018	1.49876
	-0.21066	-0.67104				-1.30103	-1.30103				0.61566	0.213283				1.32716	1.00518
	-0.04357	0.154071				-1.30103	-0.73625				0.904546	1.24229				1.26745	1.32185
	-1.30103	-0.65398				-0.30635	-1.30103				-0.49391	0.22183				1.39399	1.54743
	-0.49663	0.860828				-1.30103	0.451925				0.31869	4.42728				1.50344	1.19905
	-0.394	-0.04134				-1.26306	-1.30103				0.349082	0.9092				1.39287	1.48788
	-0.15202	0.190819				-1.30103	-0.77446				0.704666	1.38365				1.39795	1.47775
	0.362305	-0.04843				-1.30103	-1.17236				2.30306	0.827228				1.22948	1.58521
	-1.30103	-0.08325				-0.58821	-0.14086				-0.2581	0.10257				1.28898	1.25246
	0.157907	-0.36962				-1.30103	-1.30103				1.43846	0.418156				1.31882	1.21518
	0.377763	0.061942				-0.44808	-1.30103				2.03013	1.1533				1.09092	1.47848
	0.70239	-0.43589				-1.06969	-1.30103				4.95435	0.36653				1.1678	1.50463
	-0.43195	0.160327				-1.30103	-1.10114				0.369871	1.3673				1.41292	1.3392
	0.265547	-0.05681				-1.30103	-0.95226				1.84309	0.76576				1.46682	1.41453
	-1.18109	0.376316				-0.42285	-1.30103				-0.3118	2.33995				1.35192	1.34989
	-0.38677	-0.27096				-1.30103	-1.30103				0.41042	0.535849				1.39472	1.29134
	-1.07567	1.22679				-0.0682	-0.52127				-0.77066	16.5561				1.28815	1.37978
	-0.00411	-1.30103				-1.30103	-0.63663				0.99059	-0.23087				1.46797	1.20802
	-0.50446	-0.17521				-0.43673	-1.30103				-0.05282	0.66802				1.46561	1.38803
	0.189673	-0.49716				-1.30103	-1.30103				1.50894	0.273563				1.149	1.21409
	-0.00951	-0.05844				-1.30103	-1.30103				0.97835	0.87409				1.20275	1.54813
	-0.41107	-0.07207				-1.30103	-1.30103				0.38809	0.847093				1.46505	1.39141
	0.008926	-0.2939				-1.14427	-0.59638				0.949031	0.254984				1.46638	1.36624
	0.238317	0.427632				-1.30103	-0.12321				1.73108	1.9239				1.05793	1.45644
	-0.4802	0.360192				-1.30103	-0.19928				0.33098	1.65988				1.4772	1.43843
	-0.62895	-0.05168				-0.49978	-0.0831				-0.0814	0.06197				1.50164	1.4768
	0.043845	-0.20766				-1.30103	-0.61131				1.10623	0.3752				1.46035	1.57306
	0.212371	-0.35274				-0.86077	-0.94317				1.4929	0.32989				0.703672	1.39661
	0.32223	0.022993				-0.01919	-0.35384				1.14328	0.61162				1.49699	1.37833
	-1.17233	-0.0725				-0.49809	-0.51747				-0.25037	0.542492				1.38599	1.29321
	0.256407	-0.16282				-0.98628	-1.30103				1.7015	0.68736				1.48178	1.4348
	-0.29372	-0.32232				-0.41963	-1.30103				0.127976	0.465232				1.41275	1.51788
	-0.08801	-1.30103				-0.32349	-0.37334				0.34177	-0.42331				1.17097	1.61212
	-0.50624	-0.0657				-1.30103	-1.30103				0.31172	0.85961				1.51278	1.48627
	-0.45053	-1.04764				-0.87752	-0.15008				0.2218	-0.61821				1.53554	1.39427
	0.31648	-1.30103				-1.30103	-0.87488				2.07243	-0.13339				0.933694	1.36733
	-1.30103	0.316534				-0.50064	-0.10424				-0.31576	1.28608				1.19382	1.46558
	-0.43827	-0.53508				-0.94355	-1.30103				0.250651	0.29169				1.10486	1.27021
	-0.40528	0.055352				-1.30103	-0.28275				0.393292	0.61443				1.3958	1.27598
	0.188858	0.122059				-1.24463	-1.30103				1.48782	1.28578				1.31898	1.32405
	0.333693	-0.54303				-1.30103	-1.30103				2.15622	0.253812				1.4737	1.58652
	-0.39696	-0.2176				-1.30103	-0.3024				0.4009	0.10748				0.882678	1.39653
	-0.02148	-0.10272				-1.23366	-1.30103				0.89336	0.769898				1.22838	1.6698
	0.110664	-0.15851				-1.10055	-1.30103				1.21089	0.69421				1.55613	1.31455
	-0.0667	-0.56751				-1.30103	-0.56642				0.857624	-0.00068				1.61767	1.38108
	-0.04452	0.135568				-1.30103	-0.18052				0.90256	0.70647				1.31399	1.31096
	-0.01382	-1.30103				-0.40768	-0.34322				0.57754	-0.45371				1.4186	1.55947
	0.241412	0.003461				-1.30103	-1.30103				1.74346	1.008				1.37179	1.32892
	-0.24775	-0.33999				-0.46119	-0.83502				0.219477	0.31089				1.61278	1.25825
	-0.29966	-0.12588				-0.8295	-1.30103				0.3535	0.74838				1.33939	1.07159
	-0.03327	0.627681				-1.30103	-1.30103				0.92625	4.24308				1.46324	1.36915
	-0.25191	0.454891				-1.30103	-0.6422				0.55987	2.62237				1.62688	1.27767
	-0.46256	-0.02487				-0.00885	-1.23125				-0.63513	0.885625				1.4275	1.20545
	0.317911	-0.95063				-1.30103	-0.55911				2.07927	-0.16395				1.47088	1.40658
	-0.21241	-0.07829				-1.30103	-1.30103				0.61318	0.83505				1.43803	1.14491
	-0.32377	0.098232				-1.30103	-0.57225				0.470971	0.98605				1.2072	1.28786
	-0.11259	0.101173				-1.30103	-1.30103				0.771631	1.26233				1.40882	1.40044
	0.466378	0.083481				-0.27007	-0.99076				2.38975	1.10979				1.2677	1.35065
	0.52234	-0.04362				-0.16885	-1.27979				2.65132	0.851944				1.28432	1.34935
	-0.00769	-0.78675				-1.08266	-0.16788				0.899792	-0.51599				1.33908	1.44622
	-0.00152	0.306198				-1.30103	-0.03369				0.996495	1.09859				1.44423	1.61373
	0.132993	-0.2117				-0.53057	-1.2391				1.06356	0.556522				1.27847	1.27841
	-0.28096	0.464473				-1.30103	-0.03424				0.523647	1.98971				1.41316	1.44635
	-1.30103	-0.36057				0.286883	-0.22202				-1.9359	-0.16383				1.41806	1.49131
	0.286607	0.800267				-1.30103	-1.30103				1.93467	6.31345				1.48523	1.20327
	0.185551	-0.01916				-1.30103	-1.30103				1.53303	0.95685				1.81211	1.12561
	1.23755	0.332969				0.582437	-1.25647				13.4568	2.09723				1.29494	1.69156
	0.016156	0.311254				-1.30103	-0.60588				1.00368	1.79983				1.54572	1.49358
	-0.65722	-0.45832				-1.30103	-0.39976				0.22018	-0.05025				1.1748	1.29811
	-0.38692	-0.36087				-1.30103	-0.92431				0.41028	0.3166				1.24274	1.35922
	-0.15296	0.114367				-0.6461	-0.64426				0.47724	1.07442				1.32905	1.56151
	0.376093	0.259457				-1.07608	-1.30103				2.29342	1.81743				1.35214	1.28355
	0.062225	0.839407				-1.10223	-0.14736				1.07502	6.1966				1.58524	1.28398
	-0.39856	0.58894				-1.30103	-1.30103				0.399429	3.88097				1.32115	1.3509
	-0.06748	0.143174				-1.30103	-1.30103				0.8561	1.39051				1.52375	1.46323
	0.051268	-0.03404				-0.14305	-0.52263				0.40593	0.62444				1.28501	1.4199
	0.051708	0.034464				-0.55732	-0.17264				0.84931	0.41061				1.46733	1.2958
	0.09526	0.279862				-1.30103	-1.30103				1.24526	1.90486				1.27788	1.46878
	0.25321	0.648961				-1.30103	-0.46694				1.79147	4.11492				1.39977	1.41292
	0.827586	0.311733				-0.86249	-0.36348				6.5861	1.61687				1.4074	1.33651
	-0.33739	-0.7448				-0.28966	-1.30103				-0.05342	0.170835				1.41458	0.986996
	-1.30103	-0.67052				-0.33559	-0.50443				-0.46175	-0.09948				1.34756	1.37032
	0.333376	-0.27587				-1.30103	-0.46081				2.15465	0.18373				1.2323	1.22567
	-0.2459	0.226613				-1.30103	0.065766				0.56767	0.52155				0.824562	1.3133
	0.185746	0.666365				-0.26138	-1.30103				0.98592	4.58999				1.33786	0.889182
	-0.19987	0.629115				-1.30103	-1.30103				0.63114	4.25711				1.20738	0.90524
	0.069687	0.771786				-1.30103	-1.30103				1.17405	5.9127				1.30515	0.905945
	0.291173	-1.30103				-1.30103	-0.17982				1.95512	-0.66097				1.42475	1.28242
	-0.89289	0.461529				-0.74595	-0.23767				-0.05153	2.31567				1.48779	1.50175
	-0.40373	-0.013				-0.10592	0.016699				-0.38888	-0.06869				1.29645	1.25547
	-0.96807	-0.14864				-0.30599	-1.04804				-0.38669	0.620642				1.39372	1.21515
	-1.30103	0.327647				-1.21882	-0.84257				-0.06042	1.98272				1.185	1.31529
	-0.71271	0.03615				-1.29497	-1.2408				0.143069	1.02936				1.43637	1.45321
	0.336634	0.319751				-1.30103	-0.45894				2.17087	1.74052				1.47655	1.4177
	0.298694	-1.10131				-1.30103	-0.33352				1.98927	-0.38477				1.42901	1.52564
	-0.67085	-0.59758				-0.26938	-1.30103				-0.32442	0.252591				1.50286	1.49893
	-0.84161	-0.27811				0.240474	-1.30103				-1.59569	0.5271				1.24843	1.1137
	0.323314	0.094695				-0.29141	-0.86365				1.5941	1.10676				1.31764	1.436
	-0.04967	-0.17818				-1.30103	-0.40557				0.89193	0.270432				1.4365	0.981597
	0.285195	-0.00731				-0.32106	-0.9786				1.45093	0.87826				1.15857	1.56604
	0.468796	-1.30103				0.070961	-0.22609				1.76554	-0.59417				1.51984	1.37431
	-0.08644	1.53977				-0.09672	-0.06566				0.01917	33.7955				1.27218	1.1911
	0.241524	0.357769				-0.37059	-0.78497				1.31791	2.11506				1.5045	1.30164
	0.203226	-0.1456				0.062995	-1.30103				0.44061	0.71516				1.37465	1.32886
	-0.09876	-0.14541				0.167524	-1.30103				-0.6741	0.71547				1.3214	1.45867
	0.093485	-0.71101				-1.30103	-0.58001				1.24018	-0.06849				1.45807	1.58317
	-0.26443	-0.67599				-0.43629	0.356351				0.17778	-2.06083				1.33175	1.09812
	-0.40075	0.107302				-1.30103	-1.30103				0.39742	1.28027				1.19602	1.39221
	-0.203	-0.50191				-1.30103	-0.91847				0.626618	0.19419				1.34834	1.53005
	0.004712	0.10459				-0.33537	-1.30103				0.54892	1.2723				1.00103	1.42519
	-0.21638	-1.30103				-1.30103	-1.1193				0.607606	-0.07598				1.7	1.32633
	-0.19432	0.005708				-1.30103	-1.30103				0.63926	1.01323				1.41383	1.51946
	-0.58238	0.074637				-1.30103	0.066139				0.215851	0.02301				1.40885	1.36772
	-0.0516	-0.35446				-1.02442	-0.40998				0.793437	0.05306				1.24182	1.37897
	-0.20523	0.351663				-1.30103	0.181129				0.62341	0.72981				1.36856	1.18228
	-0.09927	0.828386				-1.13984	-0.34192				0.72319	6.28069				1.3953	1.3616
	0.159065	0.539505				-1.30103	-1.30103				1.44233	3.46342				1.22111	0.87106
	0.337717	-0.09192				-1.30103	0.298329				2.17629	-1.17835				1.47361	1.14714
	-0.93991	0.294332				-0.32705	-0.74717				-0.35608	1.7904				1.50025	1.50099
	0.424496	0.072691				0.033705	-1.30103				1.57694	1.1822				1.41099	1.34924
	0.337288	-0.35429				-0.76384	-0.08204				2.00189	-0.38558				1.41559	1.58796
	-1.24146	-1.30103				-1.30103	-1.30103				0.057351	-0.0427				0.933676	1.33737
	0.933704	-0.06521				-0.5045	-0.9485				8.27131	0.747987				1.54986	1.48049
	-0.19853	-1.30103				-0.20049	-0.45036				0.00285	-0.35452				1.37015	1.32877
	-0.50529	-0.8986				-1.30103	-1.30103				0.3124	0.1263				1.52576	1.07974
	0.251322	0.151207				-0.97253	-0.92064				1.67717	1.29642				1.48062	1.18726
	0.295127	-1.20009				-1.04592	-0.21727				1.88303	-0.54328				1.22531	1.52474
	0.89364	-0.13784				-1.30103	-0.70132				7.8278	0.52913				1.42594	1.71571
	0.414096	0.038656				-1.30103	-0.2627				2.59475	0.54696				1.46558	1.19955
	0.561471	0.720523				-1.30103	-0.69474				3.6431	5.05244				1.34469	0.966068
	0.026762	0.053674				-1.30103	-1.30103				1.06356	1.13155				1.03375	1.053
	-0.27397	0.534521				-0.72835	-0.72965				0.345223	3.23754				1.58818	1.50916
	-0.44641	0.079659				-0.66017	-0.88696				0.13907	1.07159				1.36967	1.60204
	-0.77111	0.321963				-0.20407	-1.30103				-0.45568	2.09876				1.30116	1.4771
	-0.43703	-0.19021				-1.30103	-1.30103				0.36557	0.64534				1.10161	1.28714
	-0.07123	0.596874				-0.23227	-0.09076				0.26296	3.14111				1.2917	0.863497
	-0.42051	-0.4476				-0.61901	-1.30103				0.13931	0.318195				1.55341	1.51715
	1.25411	1.36527				-0.82956	0.338058				17.8038	21.0104				1.23334	1.17689
	-0.51968	-0.47731				-0.48764	-1.30103				-0.02314	0.33319				1.20579	1.15132
	0.882666	0.287896				-0.06857	-0.3322				6.77854	1.47504				1.38339	1.46943
	-1.30103	0.32255				-0.40837	-1.30103				-0.39051	2.1016				1.58678	1.14488
	0.158531	0.691537				-1.30103	0.165956				1.43845	3.44975				1.48059	1.29544
		-0.02237					-1.30103					0.949798					1.28461
		0.107678					-0.94298					1.16735					1.16211
		0.237895					-1.30103					1.7294					1.45176
		-0.09521					-1.10008					0.723721					1.2074
		-1.30103					-0.21723					-0.60642					1.54662
		0.670199					-0.8093					4.52437					0.942493
		-0.26212					-1.19895					0.483611					1.53052
		0.154284					-1.30103					1.42654					1.30132
		1.32483					0.821405					14.4984					1.45992
		0.101166					-1.30103					1.26231					1.26593
		0.180192					-1.30103					1.51423					1.18713
		0.039334					-0.4798					0.763516					0.984779

## Sheet: Fig. 2D
Fig. 2D
				IL13RA1 expression, TPM
		Time post vaccination, days		f-1	f-2	f-3	m-1	m-2	donors
		0		14.7594	20.8042	19.416	12.8749	28.2558
		1		18.0575	16.5246	19.1843	21.6117	21.1763
		2		17.8397	15.7872	25.3413	23.4977	29.7662
		3		15.2001	20.6871	21.9525	24.1513	24.7149
		4		15.5355	16.6343	15.2177	24.0114	25.3807
		5		11.8635	18.9916	4.2937	19.4504	20.3888
		6		10.5121	16.5021	11.6771	15.8766	23.0114
		7		8.49308	13.4351	15.8695	14.0735	24.528
		8		11.1899	16.5437	9.4098	16.7239	17.7051
		9		11.1675	19.4346	15.3414	18.2898	17.2656
		10		14.6943	13.8434	9.74063	15.9733	17.5653

## Sheet: Fig. 2E
Fig. 2E
	Isoform expression, TPM
	IL13RA1	IL13RA1-LOR1a
	0.06	0.01	female
	0.11	0	female
	2.03	0	female
	2.82	0	female
	0.69	0.39	female
	4.1	0.69	female
	4.99	4.2	female
	2.64	2.72	female
	3.24	3.98	female
	3.71	4.7	female
	1.1	4.22	female
	0	2.34	female
	1.89	0	male
	2.07	0	male
	3.36	0	male
	5.59	0	male
	6.91	0	male
	2.69	0.1	male
	6.42	0.26	male
	7.62	0.33	male
	9.5	1.46	male
	4.2	1.11	male
	4.91	1.5	male
	3.38	2.62	male
	2.68	2.97	male
	1.88	2.27	male
	0.27	0.72	male

## Sheet: Fig. 3A
Fig. 3A
	IL-13Rα1 MFI, ×10-3
	Jurkat.IL13RA1	Jurkat.IL13RA1-LOR1a	THP-1
	4.43794	4.63934	2.43478
	3.23288	3.5411	5.72727
	3.1673	3.23194	3.29412
	3.92737	4.50838	4.97532
	4.11442	2.71854
	4.52727	4.2
	4.46387	3.70252
	3.82857	4.49481

## Sheet: Fig. 3B
Fig. 3B
	pSTAT6 signal
	Jurkat.IL13RA1	Jurkat.IL13RA1-LOR1a
	1.49907	0.77775
	1.91003	0.811709
	1.43402	0.539824

## Sheet: Fig. 3C
Fig. 3C
			IL4R expression
	Time, hours		Jurkat.IL13RA1						Jurkat.IL13RA1-LOR1a						Jurkat
	0		1						1						1
	6		2.54622	2.03098					1.55962	1.12925					0.825101	1.08837
	24			2.86383						1.47601						1.08406
	48			4.27842						1.42415						1.21431
	72		9.75971	7.71541	7.90953	7.51352	9.15334		1.36033	1.16645	1.58196	1.06519	1.45493		1.19965	0.910916	1.10288	0.881128	1.33716

## Sheet: Fig. 3D
Fig. 3D
	IL4R expression
	Jurkat	Jurkat.IL13RA1	Jurkat.IL13RA1-LOR1a	Jurkat.IL13RA1-Y402/405F
	1.19965	9.75971	1.36033	4.17117
	0.910916	7.71541	1.16645	7.96682
	1.10288	7.90953	1.58196	7.3335
	0.881128	7.51352	1.06519
	1.33716	9.15334	1.45493

[truncated: 46 more sheets: Fig. 4B, Fig. 4C, Fig. 4D, Fig. 4F, Fig. 4H, Fig. 5A, Fig. 5C, Fig. 5E, Fig. 5F, Fig. 5G, Fig. 5H, Fig. 6A, Fig. 6B, Fig. 6C, fig. S1B, fig. S1C, fig. S4B, fig. S4C, fig. S4E, fig.S5B …]
